# Supplementary material for: Transcription of the Extensively Fragmented Mitochondrial Genomes of Human Lice
Source: Biology (Basel). 2026 Feb 8;15(4):296. doi: 10.3390/biology15040296 (PMC12938707; doi:10.3390/biology15040296)
Supplement: Supplementary file 1 [file biology-15-00296-s001.zip › Supplementary Table S10.xlsx]

## Sheet: Table S10
Table S10: Pair-wise comparison of transcription level between mitochondrial minichromosomes of the human head louse, Pediculus humanus capitis, using the Friedman test.
Sample 1-Sample 2	Test Statistic	Std. Error	Std. Test Statistic	Sig.	Adj. Sig.a
W-S2 with NCS-L2-rrnL with NCS	16.8333	3.08221	5.46145	4.72249e-08	7.22541e-06
T-D-H with NCS-L2-rrnL with NCS	16	3.08221	5.19109	2.09072e-07	3.1988e-05
W-S2 with NCS-cox1 with NCS	15.8333	3.08221	5.13701	2.79142e-07	4.27087e-05
M with NCS-L2-rrnL with NCS	15.1667	3.08221	4.92072	8.6228e-07	0.000131929
T-D-H with NCS-cox1 with NCS	15	3.08221	4.86664	1.1351e-06	0.00017367
W-S2 with NCS-Y-cox2 with NCS	-14.5	3.08221	-4.70442	2.54587e-06	0.000389518
M with NCS-cox1 with NCS	14.1667	3.08221	4.59627	4.30114e-06	0.000658074
T-D-H with NCS-Y-cox2 with NCS	-13.6667	3.08221	-4.43405	9.24782e-06	0.00141492
M with NCS-Y-cox2 with NCS	-12.8333	3.08221	-4.16368	3.13155e-05	0.00479127
L1-rrnS-C with NCS-L2-rrnL with NCS	-12.5	3.08221	-4.05554	5.00196e-05	0.00765299
W-S2 with NCS-cox3-A with NCS	12.3333	3.08221	4.00146	6.29524e-05	0.00963171
S1-N-E with NCS-L2-rrnL with NCS	12.3333	3.08221	4.00146	6.29524e-05	0.00963171
W-S2 with NCS-K-nad4 with NCS	12.1667	3.08221	3.94739	7.90085e-05	0.0120883
W-S2 with NCS-atp8-atp6 with NCS	12	3.08221	3.89331	9.8884e-05	0.0151292
P-nad2-I with NCS-L2-rrnL with NCS	12	3.08221	3.89331	9.8884e-05	0.0151292
W-S2 with NCS-cob with NCS	11.5	3.08221	3.73109	0.000190651	0.0291696
T-D-H with NCS-cox3-A with NCS	11.5	3.08221	3.73109	0.000190651	0.0291696
L1-rrnS-C with NCS-cox1 with NCS	11.5	3.08221	3.73109	0.000190651	0.0291696
T-D-H with NCS-K-nad4 with NCS	11.3333	3.08221	3.67702	0.000235976	0.0361043
S1-N-E with NCS-cox1 with NCS	11.3333	3.08221	3.67702	0.000235976	0.0361043
G-nad4L-V with NCS-L2-rrnL with NCS	-11.3333	3.08221	-3.67702	0.000235976	0.0361043
T-D-H with NCS-atp8-atp6 with NCS	11.1667	3.08221	3.62295	0.000291268	0.044564
P-nad2-I with NCS-cox1 with NCS	11	3.08221	3.56887	0.000358523	0.0548539
T-D-H with NCS-cob with NCS	10.6667	3.08221	3.46072	0.000538726	0.082425
M with NCS-cox3-A with NCS	10.6667	3.08221	3.46072	0.000538726	0.082425
M with NCS-K-nad4 with NCS	10.5	3.08221	3.40665	0.000657654	0.100621
M with NCS-atp8-atp6 with NCS	10.3333	3.08221	3.35258	0.000800632	0.122497
G-nad4L-V with NCS-cox1 with NCS	10.3333	3.08221	3.35258	0.000800632	0.122497
L1-rrnS-C with NCS-Y-cox2 with NCS	-10.1667	3.08221	-3.2985	0.000972021	0.148719
W-S2 with NCS-nad5 with NCS	10	3.08221	3.24443	0.00117687	0.18006
S1-N-E with NCS-Y-cox2 with NCS	-10	3.08221	-3.24443	0.00117687	0.18006
M with NCS-cob with NCS	9.83333	3.08221	3.19035	0.00142098	0.21741
P-nad2-I with NCS-Y-cox2 with NCS	-9.66667	3.08221	-3.13628	0.00171105	0.261791
nad1-Q with NCS-L2-rrnL with NCS	9.33333	3.08221	3.02813	0.0024607	0.376486
T-D-H with NCS-nad5 with NCS	9.16667	3.08221	2.97406	0.00293888	0.449649
F-nad6 with NCS-L2-rrnL with NCS	-9.16667	3.08221	-2.97406	0.00293888	0.449649
G-nad4L-V with NCS-Y-cox2 with NCS	-9	3.08221	-2.91999	0.00350048	0.535573
R-nad3 with NCS-L2-rrnL with NCS	8.83333	3.08221	2.86591	0.0041581	0.636189
W-S2 with NCS-T-D-H with NCS	0.833333	3.08221	0.270369	0.786876	1
W-S2 with NCS-M with NCS	1.66667	3.08221	0.540738	0.588688	1
W-S2 with NCS-L1-rrnS-C with NCS	4.33333	3.08221	1.40592	0.159748	1
W-S2 with NCS-S1-N-E with NCS	4.5	3.08221	1.45999	0.144292	1
W-S2 with NCS-P-nad2-I with NCS	4.83333	3.08221	1.56814	0.116848	1
W-S2 with NCS-G-nad4L-V with NCS	5.5	3.08221	1.78444	0.0743529	1
W-S2 with NCS-nad1-Q with NCS	7.5	3.08221	2.43332	0.014961	1
W-S2 with NCS-F-nad6 with NCS	7.66667	3.08221	2.4874	0.0128682	1
W-S2 with NCS-R-nad3 with NCS	8	3.08221	2.59554	0.00944417	1
T-D-H with NCS-M with NCS	0.833333	3.08221	0.270369	0.786876	1
T-D-H with NCS-L1-rrnS-C with NCS	3.5	3.08221	1.13555	0.256145	1
T-D-H with NCS-S1-N-E with NCS	3.66667	3.08221	1.18962	0.234194	1
T-D-H with NCS-P-nad2-I with NCS	4	3.08221	1.29777	0.194366	1
T-D-H with NCS-G-nad4L-V with NCS	4.66667	3.08221	1.51407	0.130009	1
T-D-H with NCS-nad1-Q with NCS	6.66667	3.08221	2.16295	0.0305448	1
T-D-H with NCS-F-nad6 with NCS	6.83333	3.08221	2.21703	0.0266213	1
T-D-H with NCS-R-nad3 with NCS	7.16667	3.08221	2.32517	0.0200627	1
M with NCS-L1-rrnS-C with NCS	2.66667	3.08221	0.865181	0.38694	1
M with NCS-S1-N-E with NCS	-2.83333	3.08221	-0.919255	0.357962	1
M with NCS-P-nad2-I with NCS	-3.16667	3.08221	-1.0274	0.304231	1
M with NCS-G-nad4L-V with NCS	3.83333	3.08221	1.2437	0.213611	1
M with NCS-nad1-Q with NCS	-5.83333	3.08221	-1.89258	0.0584133	1
M with NCS-F-nad6 with NCS	6	3.08221	1.94666	0.0515759	1
M with NCS-R-nad3 with NCS	-6.33333	3.08221	-2.0548	0.0398979	1
M with NCS-nad5 with NCS	-8.33333	3.08221	-2.70369	0.00685742	1
L1-rrnS-C with NCS-S1-N-E with NCS	-0.166667	3.08221	-0.0540738	0.956876	1
L1-rrnS-C with NCS-P-nad2-I with NCS	-0.5	3.08221	-0.162221	0.871131	1
L1-rrnS-C with NCS-G-nad4L-V with NCS	1.16667	3.08221	0.378517	0.705047	1
L1-rrnS-C with NCS-nad1-Q with NCS	-3.16667	3.08221	-1.0274	0.304231	1
L1-rrnS-C with NCS-F-nad6 with NCS	3.33333	3.08221	1.08148	0.279485	1
L1-rrnS-C with NCS-R-nad3 with NCS	-3.66667	3.08221	-1.18962	0.234194	1
L1-rrnS-C with NCS-nad5 with NCS	-5.66667	3.08221	-1.83851	0.0659874	1
L1-rrnS-C with NCS-cob with NCS	7.16667	3.08221	2.32517	0.0200627	1
L1-rrnS-C with NCS-atp8-atp6 with NCS	7.66667	3.08221	2.4874	0.0128682	1
L1-rrnS-C with NCS-K-nad4 with NCS	7.83333	3.08221	2.54147	0.0110388	1
L1-rrnS-C with NCS-cox3-A with NCS	8	3.08221	2.59554	0.00944417	1
S1-N-E with NCS-P-nad2-I with NCS	0.333333	3.08221	0.108148	0.913879	1
S1-N-E with NCS-G-nad4L-V with NCS	1	3.08221	0.324443	0.745603	1
S1-N-E with NCS-nad1-Q with NCS	3	3.08221	0.973329	0.33039	1
S1-N-E with NCS-F-nad6 with NCS	3.16667	3.08221	1.0274	0.304231	1
S1-N-E with NCS-R-nad3 with NCS	3.5	3.08221	1.13555	0.256145	1
S1-N-E with NCS-nad5 with NCS	5.5	3.08221	1.78444	0.0743529	1
S1-N-E with NCS-cob with NCS	7	3.08221	2.2711	0.0231409	1
S1-N-E with NCS-atp8-atp6 with NCS	7.5	3.08221	2.43332	0.014961	1
S1-N-E with NCS-K-nad4 with NCS	7.66667	3.08221	2.4874	0.0128682	1
S1-N-E with NCS-cox3-A with NCS	7.83333	3.08221	2.54147	0.0110388	1
P-nad2-I with NCS-G-nad4L-V with NCS	0.666667	3.08221	0.216295	0.828758	1
P-nad2-I with NCS-nad1-Q with NCS	2.66667	3.08221	0.865181	0.38694	1
P-nad2-I with NCS-F-nad6 with NCS	2.83333	3.08221	0.919255	0.357962	1
P-nad2-I with NCS-R-nad3 with NCS	-3.16667	3.08221	-1.0274	0.304231	1
P-nad2-I with NCS-nad5 with NCS	5.16667	3.08221	1.67629	0.0936818	1
P-nad2-I with NCS-cob with NCS	6.66667	3.08221	2.16295	0.0305448	1
P-nad2-I with NCS-atp8-atp6 with NCS	7.16667	3.08221	2.32517	0.0200627	1
P-nad2-I with NCS-K-nad4 with NCS	7.33333	3.08221	2.37925	0.017348	1
P-nad2-I with NCS-cox3-A with NCS	7.5	3.08221	2.43332	0.014961	1
G-nad4L-V with NCS-nad1-Q with NCS	-2	3.08221	-0.648886	0.516412	1
G-nad4L-V with NCS-F-nad6 with NCS	2.16667	3.08221	0.702959	0.482081	1
G-nad4L-V with NCS-R-nad3 with NCS	-2.5	3.08221	-0.811107	0.417304	1
G-nad4L-V with NCS-nad5 with NCS	-4.5	3.08221	-1.45999	0.144292	1
G-nad4L-V with NCS-cob with NCS	6	3.08221	1.94666	0.0515759	1
G-nad4L-V with NCS-atp8-atp6 with NCS	6.5	3.08221	2.10888	0.0349551	1
G-nad4L-V with NCS-K-nad4 with NCS	-6.66667	3.08221	-2.16295	0.0305448	1
G-nad4L-V with NCS-cox3-A with NCS	6.83333	3.08221	2.21703	0.0266213	1
nad1-Q with NCS-F-nad6 with NCS	0.166667	3.08221	0.0540738	0.956876	1
nad1-Q with NCS-R-nad3 with NCS	-0.5	3.08221	-0.162221	0.871131	1
nad1-Q with NCS-nad5 with NCS	-2.5	3.08221	-0.811107	0.417304	1
nad1-Q with NCS-cob with NCS	4	3.08221	1.29777	0.194366	1
nad1-Q with NCS-atp8-atp6 with NCS	4.5	3.08221	1.45999	0.144292	1
nad1-Q with NCS-K-nad4 with NCS	4.66667	3.08221	1.51407	0.130009	1
nad1-Q with NCS-cox3-A with NCS	4.83333	3.08221	1.56814	0.116848	1
nad1-Q with NCS-Y-cox2 with NCS	-7	3.08221	-2.2711	0.0231409	1
nad1-Q with NCS-cox1 with NCS	8.33333	3.08221	2.70369	0.00685742	1
F-nad6 with NCS-R-nad3 with NCS	-0.333333	3.08221	-0.108148	0.913879	1
F-nad6 with NCS-nad5 with NCS	-2.33333	3.08221	-0.757033	0.44903	1
F-nad6 with NCS-cob with NCS	3.83333	3.08221	1.2437	0.213611	1
F-nad6 with NCS-atp8-atp6 with NCS	4.33333	3.08221	1.40592	0.159748	1
F-nad6 with NCS-K-nad4 with NCS	-4.5	3.08221	-1.45999	0.144292	1
F-nad6 with NCS-cox3-A with NCS	4.66667	3.08221	1.51407	0.130009	1
F-nad6 with NCS-Y-cox2 with NCS	-6.83333	3.08221	-2.21703	0.0266213	1
F-nad6 with NCS-cox1 with NCS	8.16667	3.08221	2.64962	0.00805832	1
R-nad3 with NCS-nad5 with NCS	2	3.08221	0.648886	0.516412	1
R-nad3 with NCS-cob with NCS	3.5	3.08221	1.13555	0.256145	1
R-nad3 with NCS-atp8-atp6 with NCS	4	3.08221	1.29777	0.194366	1
R-nad3 with NCS-K-nad4 with NCS	4.16667	3.08221	1.35185	0.176425	1
R-nad3 with NCS-cox3-A with NCS	4.33333	3.08221	1.40592	0.159748	1
R-nad3 with NCS-Y-cox2 with NCS	-6.5	3.08221	-2.10888	0.0349551	1
R-nad3 with NCS-cox1 with NCS	7.83333	3.08221	2.54147	0.0110388	1
nad5 with NCS-cob with NCS	1.5	3.08221	0.486664	0.626496	1
nad5 with NCS-atp8-atp6 with NCS	2	3.08221	0.648886	0.516412	1
nad5 with NCS-K-nad4 with NCS	2.16667	3.08221	0.702959	0.482081	1
nad5 with NCS-cox3-A with NCS	2.33333	3.08221	0.757033	0.44903	1
nad5 with NCS-Y-cox2 with NCS	-4.5	3.08221	-1.45999	0.144292	1
nad5 with NCS-cox1 with NCS	5.83333	3.08221	1.89258	0.0584133	1
nad5 with NCS-L2-rrnL with NCS	6.83333	3.08221	2.21703	0.0266213	1
cob with NCS-atp8-atp6 with NCS	0.5	3.08221	0.162221	0.871131	1
cob with NCS-K-nad4 with NCS	-0.666667	3.08221	-0.216295	0.828758	1
cob with NCS-cox3-A with NCS	-0.833333	3.08221	-0.270369	0.786876	1
cob with NCS-Y-cox2 with NCS	-3	3.08221	-0.973329	0.33039	1
cob with NCS-cox1 with NCS	-4.33333	3.08221	-1.40592	0.159748	1
cob with NCS-L2-rrnL with NCS	-5.33333	3.08221	-1.73036	0.0835656	1
atp8-atp6 with NCS-K-nad4 with NCS	-0.166667	3.08221	-0.0540738	0.956876	1
atp8-atp6 with NCS-cox3-A with NCS	-0.333333	3.08221	-0.108148	0.913879	1
atp8-atp6 with NCS-Y-cox2 with NCS	-2.5	3.08221	-0.811107	0.417304	1
atp8-atp6 with NCS-cox1 with NCS	-3.83333	3.08221	-1.2437	0.213611	1
atp8-atp6 with NCS-L2-rrnL with NCS	-4.83333	3.08221	-1.56814	0.116848	1
K-nad4 with NCS-cox3-A with NCS	0.166667	3.08221	0.0540738	0.956876	1
K-nad4 with NCS-Y-cox2 with NCS	-2.33333	3.08221	-0.757033	0.44903	1
K-nad4 with NCS-cox1 with NCS	3.66667	3.08221	1.18962	0.234194	1
K-nad4 with NCS-L2-rrnL with NCS	-4.66667	3.08221	-1.51407	0.130009	1
cox3-A with NCS-Y-cox2 with NCS	-2.16667	3.08221	-0.702959	0.482081	1
cox3-A with NCS-cox1 with NCS	3.5	3.08221	1.13555	0.256145	1
cox3-A with NCS-L2-rrnL with NCS	-4.5	3.08221	-1.45999	0.144292	1
Y-cox2 with NCS-cox1 with NCS	1.33333	3.08221	0.43259	0.665312	1
Y-cox2 with NCS-L2-rrnL with NCS	2.33333	3.08221	0.757033	0.44903	1
cox1 with NCS-L2-rrnL with NCS	-1	3.08221	-0.324443	0.745603	1
Each row tests the null hypothesis that the Sample 1 and Sample 2 distributions are the same. Asymptotic significances (2-sided tests) are displayed. The significance level is .050.
a. Significance values have been adjusted by the Bonferroni correction for multiple tests.
