# Supplementary material for: Transcription of the Extensively Fragmented Mitochondrial Genomes of Human Lice
Source: Biology (Basel). 2026 Feb 8;15(4):296. doi: 10.3390/biology15040296 (PMC12938707; doi:10.3390/biology15040296)
Supplement: Supplementary file 1 [file biology-15-00296-s001.zip › Supplementary Table S12.xlsx]

## Sheet: Table S12
Table S12: Pair-wise comparison of transcription level between mitochondrial protein-coding and rRNA genes of the human head louse, Pediculus humanus capitis, and the human body louse, Pediculus humanus capitis, using the Friedman test.
Sample 1-Sample 2	Test Statistic	Std. Error	Std. Test Statistic	Sig.	Adj. Sig.a
atp8 -rrnL	-13.875	2.23607	-6.20509	5.46661e-10	5.73994e-08
atp8 -cox1	-12.75	2.23607	-5.70197	1.18428e-08	1.2435e-06
nad2 -rrnL	-12.5	2.23607	-5.59017	2.26847e-08	2.3819e-06
rrnS -rrnL	11.625	2.23607	5.19886	2.00517e-07	2.10542e-05
atp8 -cox2	-11.375	2.23607	-5.08705	3.63667e-07	3.8185e-05
nad2 -cox1	11.375	2.23607	5.08705	3.63667e-07	3.8185e-05
nad1 -rrnL	-10.75	2.23607	-4.80755	1.52794e-06	0.000160434
rrnS -cox1	10.5	2.23607	4.69574	2.6564e-06	0.000278922
atp8 -atp6	10.375	2.23607	4.63984	3.48677e-06	0.000366111
nad2 -cox2	10	2.23607	4.47214	7.74422e-06	0.000813143
nad1 -cox1	9.625	2.23607	4.30443	1.67416e-05	0.00175786
rrnS -cox2	9.125	2.23607	4.08082	4.48763e-05	0.00471201
atp8 -cox3	-9	2.23607	-4.02492	5.69941e-05	0.00598438
nad2 -atp6	9	2.23607	4.02492	5.69941e-05	0.00598438
atp8 -nad4	-8.75	2.23607	-3.91312	9.11116e-05	0.00956672
nad6 -rrnL	-8.75	2.23607	-3.91312	9.11116e-05	0.00956672
nad4L -rrnL	-8.75	2.23607	-3.91312	9.11116e-05	0.00956672
nad5 -rrnL	-8.375	2.23607	-3.74541	0.000180097	0.0189101
nad1 -cox2	8.25	2.23607	3.68951	0.000224684	0.0235919
rrnS -atp6	8.125	2.23607	3.63361	0.000279483	0.0293457
atp8 -cob	-8	2.23607	-3.57771	0.000346619	0.036395
nad2 -cox3	7.625	2.23607	3.41	0.00064962	0.0682101
nad4L -cox1	7.625	2.23607	3.41	0.00064962	0.0682101
nad6 -cox1	7.625	2.23607	3.41	0.00064962	0.0682101
nad2 -nad4	-7.375	2.23607	-3.2982	0.000973067	0.102172
nad3 -rrnL	-7.375	2.23607	-3.2982	0.000973067	0.102172
nad1 -atp6	7.25	2.23607	3.2423	0.0011857	0.124498
nad5 -cox1	7.25	2.23607	3.2423	0.0011857	0.124498
rrnS -cox3	6.75	2.23607	3.01869	0.00253869	0.266562
nad2 -cob	6.625	2.23607	2.96279	0.00304864	0.320108
atp8 -nad3	-6.5	2.23607	-2.90689	0.00365043	0.383296
rrnS -nad4	6.5	2.23607	2.90689	0.00365043	0.383296
nad6 -cox2	6.25	2.23607	2.79508	0.00518861	0.544804
nad4L -cox2	6.25	2.23607	2.79508	0.00518861	0.544804
nad3 -cox1	6.25	2.23607	2.79508	0.00518861	0.544804
nad1 -cox3	5.875	2.23607	2.62738	0.00860452	0.903475
nad5 -cox2	5.875	2.23607	2.62738	0.00860452	0.903475
cob -rrnL	-5.875	2.23607	-2.62738	0.00860452	0.903475
atp8 -nad2	-1.375	2.23607	-0.614919	0.538608	1
atp8 -rrnS	-2.25	2.23607	-1.00623	0.314305	1
atp8 -nad1	-3.125	2.23607	-1.39754	0.16225	1
atp8 -nad4L	-5.125	2.23607	-2.29197	0.0219074	1
atp8 -nad6	-5.125	2.23607	-2.29197	0.0219074	1
atp8 -nad5	-5.5	2.23607	-2.45967	0.0139063	1
nad2 -rrnS	-0.875	2.23607	-0.391312	0.695567	1
nad2 -nad1	1.75	2.23607	0.782624	0.433848	1
nad2 -nad6	-3.75	2.23607	-1.67705	0.0935325	1
nad2 -nad4L	-3.75	2.23607	-1.67705	0.0935325	1
nad2 -nad5	-4.125	2.23607	-1.84476	0.065073	1
nad2 -nad3	-5.125	2.23607	-2.29197	0.0219074	1
rrnS -nad1	0.875	2.23607	0.391312	0.695567	1
rrnS -nad6	2.875	2.23607	1.28574	0.198534	1
rrnS -nad4L	2.875	2.23607	1.28574	0.198534	1
rrnS -nad5	3.25	2.23607	1.45344	0.1461	1
rrnS -nad3	4.25	2.23607	1.90066	0.0573469	1
rrnS -cob	5.75	2.23607	2.57148	0.0101265	1
nad1 -nad4L	-2	2.23607	-0.894427	0.371093	1
nad1 -nad6	-2	2.23607	-0.894427	0.371093	1
nad1 -nad5	-2.375	2.23607	-1.06213	0.288176	1
nad1 -nad3	-3.375	2.23607	-1.50935	0.13121	1
nad1 -cob	4.875	2.23607	2.18017	0.0292451	1
nad1 -nad4	-5.625	2.23607	-2.51558	0.0118838	1
nad6 -nad5	0.375	2.23607	0.167705	0.866815	1
nad4L -cox3	3.875	2.23607	1.73295	0.0831041	1
nad4L -atp6	5.25	2.23607	2.34787	0.018881	1
nad6 -atp6	5.25	2.23607	2.34787	0.018881	1
nad4L -nad5	-0.375	2.23607	-0.167705	0.866815	1
nad6 -nad4	3.625	2.23607	1.62115	0.104986	1
nad4L -nad6	0	2.23607	0	1	1
nad4L -nad4	3.625	2.23607	1.62115	0.104986	1
nad6 -nad3	1.375	2.23607	0.614919	0.538608	1
nad4L -cob	2.875	2.23607	1.28574	0.198534	1
nad6 -cob	2.875	2.23607	1.28574	0.198534	1
nad4L -nad3	1.375	2.23607	0.614919	0.538608	1
nad6 -cox3	3.875	2.23607	1.73295	0.0831041	1
nad5 -nad3	1	2.23607	0.447214	0.654721	1
nad5 -cob	2.5	2.23607	1.11803	0.263552	1
nad5 -nad4	3.25	2.23607	1.45344	0.1461	1
nad5 -cox3	3.5	2.23607	1.56525	0.117525	1
nad5 -atp6	4.875	2.23607	2.18017	0.0292451	1
nad3 -cob	1.5	2.23607	0.67082	0.502335	1
nad3 -nad4	-2.25	2.23607	-1.00623	0.314305	1
nad3 -cox3	2.5	2.23607	1.11803	0.263552	1
nad3 -atp6	3.875	2.23607	1.73295	0.0831041	1
nad3 -cox2	4.875	2.23607	2.18017	0.0292451	1
cob -nad4	-0.75	2.23607	-0.33541	0.737316	1
cob -cox3	-1	2.23607	-0.447214	0.654721	1
cob -atp6	2.375	2.23607	1.06213	0.288176	1
cob -cox2	-3.375	2.23607	-1.50935	0.13121	1
cob -cox1	-4.75	2.23607	-2.12426	0.033648	1
nad4 -cox3	0.25	2.23607	0.111803	0.910979	1
nad4 -atp6	1.625	2.23607	0.726722	0.467396	1
nad4 -cox2	2.625	2.23607	1.17394	0.240421	1
nad4 -cox1	4	2.23607	1.78885	0.0736383	1
nad4 -rrnL	-5.125	2.23607	-2.29197	0.0219074	1
cox3 -atp6	1.375	2.23607	0.614919	0.538608	1
cox3 -cox2	2.375	2.23607	1.06213	0.288176	1
cox3 -cox1	3.75	2.23607	1.67705	0.0935325	1
cox3 -rrnL	-4.875	2.23607	-2.18017	0.0292451	1
atp6 -cox2	-1	2.23607	-0.447214	0.654721	1
atp6 -cox1	-2.375	2.23607	-1.06213	0.288176	1
atp6 -rrnL	-3.5	2.23607	-1.56525	0.117525	1
cox2 -cox1	1.375	2.23607	0.614919	0.538608	1
cox2 -rrnL	-2.5	2.23607	-1.11803	0.263552	1
cox1 -rrnL	-1.125	2.23607	-0.503115	0.614883	1
Each row tests the null hypothesis that the Sample 1 and Sample 2 distributions are the same. Asymptotic significances (2-sided tests) are displayed. The significance level is .050.
a. Significance values have been adjusted by the Bonferroni correction for multiple tests.
