# Supplementary material for: Transcription of the Extensively Fragmented Mitochondrial Genomes of Human Lice
Source: Biology (Basel). 2026 Feb 8;15(4):296. doi: 10.3390/biology15040296 (PMC12938707; doi:10.3390/biology15040296)
Supplement: Supplementary file 1 [file biology-15-00296-s001.zip › Supplementary Table S13.xlsx]

## Sheet: Table S13
Table S13: Pair-wise comparison of transcription level between mitochondrial protein-coding and rRNA genes of the human head louse, Pediculus humanus capitis, using the Friedman test.
Sample 1-Sample 2	Test Statistic	Std. Error	Std. Test Statistic	Sig.	Adj. Sig.a
atp8 -rrnL	-14	2.58199	-5.42218	5.88776e-08	6.18215e-06
atp8 -cox1	-13	2.58199	-5.03488	4.78152e-07	5.0206e-05
nad2 -rrnL	-12.1667	2.58199	-4.71213	2.45141e-06	0.000257398
rrnS -rrnL	11.8333	2.58199	4.58303	4.58286e-06	0.0004812
atp8 -cox2	-11.5	2.58199	-4.45393	8.43123e-06	0.000885279
nad2 -cox1	11.1667	2.58199	4.32483	1.52649e-05	0.00160281
rrnS -cox1	10.8333	2.58199	4.19573	2.71992e-05	0.00285591
nad1 -rrnL	-10.6667	2.58199	-4.13118	3.60902e-05	0.00378947
atp8 -atp6	10.1667	2.58199	3.93753	8.23236e-05	0.00864398
nad2 -cox2	9.66667	2.58199	3.74388	0.000181197	0.0190257
nad1 -cox1	9.66667	2.58199	3.74388	0.000181197	0.0190257
rrnS -cox2	9.33333	2.58199	3.61478	0.000300598	0.0315627
atp8 -nad4	-8.83333	2.58199	-3.42114	0.000623603	0.0654783
nad5 -rrnL	-8.83333	2.58199	-3.42114	0.000623603	0.0654783
atp8 -cox3	-8.66667	2.58199	-3.35659	0.000789113	0.0828569
nad4L -rrnL	-8.66667	2.58199	-3.35659	0.000789113	0.0828569
atp8 -cob	-8.5	2.58199	-3.29204	0.000994649	0.104438
nad6 -rrnL	-8.5	2.58199	-3.29204	0.000994649	0.104438
nad2 -atp6	8.33333	2.58199	3.22749	0.00124883	0.131127
nad1 -cox2	8.16667	2.58199	3.16294	0.00156186	0.163996
rrnS -atp6	8	2.58199	3.09839	0.00194577	0.204306
nad5 -cox1	7.83333	2.58199	3.03384	0.00241465	0.253538
nad4L -cox1	7.66667	2.58199	2.96929	0.00298491	0.313416
nad6 -cox1	7.5	2.58199	2.90474	0.00367561	0.385939
atp8 -nad3	-7	2.58199	-2.71109	0.00670628	0.704159
nad2 -nad4	-7	2.58199	-2.71109	0.00670628	0.704159
nad3 -rrnL	-7	2.58199	-2.71109	0.00670628	0.704159
nad2 -cox3	6.83333	2.58199	2.64654	0.00813202	0.853862
nad1 -atp6	6.83333	2.58199	2.64654	0.00813202	0.853862
atp8 -nad2	-1.83333	2.58199	-0.710047	0.477675	1
atp8 -rrnS	-2.16667	2.58199	-0.839146	0.401387	1
atp8 -nad1	-3.33333	2.58199	-1.29099	0.196706	1
atp8 -nad5	-5.16667	2.58199	-2.00104	0.0453879	1
atp8 -nad4L	-5.33333	2.58199	-2.06559	0.0388671	1
atp8 -nad6	-5.5	2.58199	-2.13014	0.03316	1
nad2 -rrnS	-0.333333	2.58199	-0.129099	0.897279	1
nad2 -nad1	1.5	2.58199	0.580948	0.561276	1
nad2 -nad5	-3.33333	2.58199	-1.29099	0.196706	1
nad2 -nad4L	-3.5	2.58199	-1.35554	0.175244	1
nad2 -nad6	-3.66667	2.58199	-1.42009	0.15558	1
nad2 -nad3	-5.16667	2.58199	-2.00104	0.0453879	1
nad2 -cob	6.66667	2.58199	2.58199	0.00982327	1
rrnS -nad1	1.16667	2.58199	0.451848	0.651378	1
rrnS -nad5	3	2.58199	1.1619	0.245278	1
rrnS -nad4L	3.16667	2.58199	1.22644	0.220031	1
rrnS -nad6	3.33333	2.58199	1.29099	0.196706	1
rrnS -nad3	4.83333	2.58199	1.87194	0.0612146	1
rrnS -cob	6.33333	2.58199	2.45289	0.0141714	1
rrnS -cox3	6.5	2.58199	2.51744	0.0118211	1
rrnS -nad4	6.66667	2.58199	2.58199	0.00982327	1
nad1 -nad5	-1.83333	2.58199	-0.710047	0.477675	1
nad1 -nad4L	-2	2.58199	-0.774597	0.438578	1
nad1 -nad6	-2.16667	2.58199	-0.839146	0.401387	1
nad1 -nad3	-3.66667	2.58199	-1.42009	0.15558	1
nad1 -cob	5.16667	2.58199	2.00104	0.0453879	1
nad1 -cox3	5.33333	2.58199	2.06559	0.0388671	1
nad1 -nad4	-5.5	2.58199	-2.13014	0.03316	1
nad5 -nad4L	0.166667	2.58199	0.0645497	0.948533	1
nad5 -nad6	-0.333333	2.58199	-0.129099	0.897279	1
nad5 -nad3	1.83333	2.58199	0.710047	0.477675	1
nad5 -cob	3.33333	2.58199	1.29099	0.196706	1
nad5 -cox3	3.5	2.58199	1.35554	0.175244	1
nad5 -nad4	3.66667	2.58199	1.42009	0.15558	1
nad5 -atp6	5	2.58199	1.93649	0.0528075	1
nad5 -cox2	6.33333	2.58199	2.45289	0.0141714	1
nad4L -nad6	-0.166667	2.58199	-0.0645497	0.948533	1
nad4L -nad3	1.66667	2.58199	0.645497	0.518605	1
nad4L -cob	3.16667	2.58199	1.22644	0.220031	1
nad4L -cox3	3.33333	2.58199	1.29099	0.196706	1
nad4L -nad4	3.5	2.58199	1.35554	0.175244	1
nad4L -atp6	4.83333	2.58199	1.87194	0.0612146	1
nad4L -cox2	6.16667	2.58199	2.38834	0.0169247	1
nad6 -nad3	1.5	2.58199	0.580948	0.561276	1
nad6 -cob	3	2.58199	1.1619	0.245278	1
nad6 -cox3	3.16667	2.58199	1.22644	0.220031	1
nad6 -nad4	3.33333	2.58199	1.29099	0.196706	1
nad6 -atp6	4.66667	2.58199	1.80739	0.0707011	1
nad6 -cox2	6	2.58199	2.32379	0.0201368	1
nad3 -cob	1.5	2.58199	0.580948	0.561276	1
nad3 -cox3	1.66667	2.58199	0.645497	0.518605	1
nad3 -nad4	-1.83333	2.58199	-0.710047	0.477675	1
nad3 -atp6	3.16667	2.58199	1.22644	0.220031	1
nad3 -cox2	4.5	2.58199	1.74284	0.0813611	1
nad3 -cox1	6	2.58199	2.32379	0.0201368	1
cob -cox3	-0.166667	2.58199	-0.0645497	0.948533	1
cob -nad4	-0.333333	2.58199	-0.129099	0.897279	1
cob -atp6	1.66667	2.58199	0.645497	0.518605	1
cob -cox2	-3	2.58199	-1.1619	0.245278	1
cob -cox1	-4.5	2.58199	-1.74284	0.0813611	1
cob -rrnL	-5.5	2.58199	-2.13014	0.03316	1
cox3 -nad4	-0.166667	2.58199	-0.0645497	0.948533	1
cox3 -atp6	1.5	2.58199	0.580948	0.561276	1
cox3 -cox2	2.83333	2.58199	1.09735	0.27249	1
cox3 -cox1	4.33333	2.58199	1.67829	0.09329	1
cox3 -rrnL	-5.33333	2.58199	-2.06559	0.0388671	1
nad4 -atp6	1.33333	2.58199	0.516398	0.605577	1
nad4 -cox2	2.66667	2.58199	1.0328	0.3017	1
nad4 -cox1	4.16667	2.58199	1.61374	0.106583	1
nad4 -rrnL	-5.16667	2.58199	-2.00104	0.0453879	1
atp6 -cox2	-1.33333	2.58199	-0.516398	0.605577	1
atp6 -cox1	-2.83333	2.58199	-1.09735	0.27249	1
atp6 -rrnL	-3.83333	2.58199	-1.48464	0.137638	1
cox2 -cox1	1.5	2.58199	0.580948	0.561276	1
cox2 -rrnL	-2.5	2.58199	-0.968246	0.332922	1
cox1 -rrnL	-1	2.58199	-0.387298	0.698535	1
Each row tests the null hypothesis that the Sample 1 and Sample 2 distributions are the same. Asymptotic significances (2-sided tests) are displayed. The significance level is .050.
a. Significance values have been adjusted by the Bonferroni correction for multiple tests.
