# Supplementary material for: Transcription of the Extensively Fragmented Mitochondrial Genomes of Human Lice
Source: Biology (Basel). 2026 Feb 8;15(4):296. doi: 10.3390/biology15040296 (PMC12938707; doi:10.3390/biology15040296)
Supplement: Supplementary file 1 [file biology-15-00296-s001.zip › Supplementary Table S14.xlsx]

## Sheet: Table S14
Table S14: Comparison of the transcription level (RPKM) among 30-bp sequence #1 (immediately before atp6 gene), 30-bp sequence #2 (upstream of #1) and 30-bp sequence #3 (downstream of #1) in the human head louse, Pediculus humanus capitis, and the human body louse, Pediculus humanus capitis, using the Friedman test.
Sample 1-Sample 2	Test Statistic	Std. Error	Std. Test Statistic	Sig.	Adj. Sig.a
30 bp #2-30 bp #1	1.5	0.5	3	0.0026998	0.00809939
30 bp #2-30 bp #3	-1.5	0.5	-3	0.0026998	0.00809939
30 bp #1-30 bp #3	0	0.5	0	1	1
Each row tests the null hypothesis that the Sample 1 and Sample 2 distributions are the same. Asymptotic significances (2-sided tests) are displayed. The significance level is .050.
a. Significance values have been adjusted by the Bonferroni correction for multiple tests.
