# Supplementary material for: Transcription of the Extensively Fragmented Mitochondrial Genomes of Human Lice
Source: Biology (Basel). 2026 Feb 8;15(4):296. doi: 10.3390/biology15040296 (PMC12938707; doi:10.3390/biology15040296)
Supplement: Supplementary file 1 [file biology-15-00296-s001.zip › Supplementary Table S15.xlsx]

## Sheet: Table S15
Table S15: Pair-wise comparison of transcription level between mitochondrial tRNA genes of the human head louse, Pediculus humanus capitis, and the human body louse, Pediculus humanus capitis, using the Friedman test.
Sample 1-Sample 2	Test Statistic	Std. Error	Std. Test Statistic	Sig.	Adj. Sig.a
trnL1 -trnR	-18.5	4.59166	-4.02904	5.6004e-05	0.0129369
trnL2 -trnR	-18	4.59166	-3.92015	8.84933e-05	0.0204419
trnL1 -trnV	-16.5	4.59166	-3.59347	0.0003263	0.0753754
trnL1 -trnE	16.5	4.59166	3.59347	0.0003263	0.0753754
trnL1 -trnN	-16.5	4.59166	-3.59347	0.0003263	0.0753754
trnL1 -trnI	16	4.59166	3.48458	0.000492911	0.113863
trnL2 -trnV	-16	4.59166	-3.48458	0.000492911	0.113863
trnL2 -trnN	-16	4.59166	-3.48458	0.000492911	0.113863
trnL2 -trnE	16	4.59166	3.48458	0.000492911	0.113863
trnL2 -trnI	15.5	4.59166	3.37569	0.000736319	0.17009
trnT -trnR	15.5	4.59166	3.37569	0.000736319	0.17009
trnW -trnR	15.5	4.59166	3.37569	0.000736319	0.17009
trnL1 -trnS1	-14.75	4.59166	-3.21235	0.00131655	0.304124
trnL1 -trnP	-14.5	4.59166	-3.1579	0.0015891	0.367082
trnL2 -trnS1	-14.25	4.59166	-3.10345	0.00191276	0.441848
trnD -trnR	-14.25	4.59166	-3.10345	0.00191276	0.441848
trnL2 -trnP	-14	4.59166	-3.04901	0.00229599	0.530374
trnL1 -trnA	13.5	4.59166	2.94011	0.00328092	0.757892
trnW -trnV	13.5	4.59166	2.94011	0.00328092	0.757892
trnT -trnN	13.5	4.59166	2.94011	0.00328092	0.757892
trnW -trnN	13.5	4.59166	2.94011	0.00328092	0.757892
trnT -trnV	-13.5	4.59166	-2.94011	0.00328092	0.757892
trnT -trnE	13.5	4.59166	2.94011	0.00328092	0.757892
trnW -trnE	13.5	4.59166	2.94011	0.00328092	0.757892
trnS2 -trnR	13.5	4.59166	2.94011	0.00328092	0.757892
trnM -trnR	-13.25	4.59166	-2.88567	0.00390585	0.902251
trnL1 -trnL2	-0.5	4.59166	-0.108893	0.913287	1
trnL1 -trnW	-3	4.59166	-0.653359	0.513525	1
trnL1 -trnT	-3	4.59166	-0.653359	0.513525	1
trnL1 -trnD	4.25	4.59166	0.925591	0.354658	1
trnL1 -trnS2	-5	4.59166	-1.08893	0.276184	1
trnL1 -trnM	-5.25	4.59166	-1.14338	0.252882	1
trnL1 -trnF	6	4.59166	1.30672	0.191309	1
trnL1 -trnC	6.25	4.59166	1.36116	0.173462	1
trnL1 -trnY	-7.75	4.59166	-1.68784	0.0914414	1
trnL1 -trnH	9.75	4.59166	2.12342	0.0337191	1
trnL1 -trnK	12	4.59166	2.61343	0.00896373	1
trnL1 -trnG	12.5	4.59166	2.72233	0.00648239	1
trnL1 -trnQ	-12.5	4.59166	-2.72233	0.00648239	1
trnL2 -trnW	-2.5	4.59166	-0.544466	0.586121	1
trnL2 -trnT	-2.5	4.59166	-0.544466	0.586121	1
trnL2 -trnD	3.75	4.59166	0.816698	0.414101	1
trnL2 -trnS2	-4.5	4.59166	-0.980038	0.327067	1
trnL2 -trnM	-4.75	4.59166	-1.03448	0.30091	1
trnL2 -trnF	5.5	4.59166	1.19782	0.230985	1
trnL2 -trnC	5.75	4.59166	1.25227	0.210471	1
trnL2 -trnY	-7.25	4.59166	-1.57895	0.114348	1
trnL2 -trnH	9.25	4.59166	2.01452	0.0439547	1
trnL2 -trnK	11.5	4.59166	2.50454	0.012261	1
trnL2 -trnQ	-12	4.59166	-2.61343	0.00896373	1
trnL2 -trnG	12	4.59166	2.61343	0.00896373	1
trnL2 -trnA	13	4.59166	2.83122	0.00463707	1
trnT -trnF	3	4.59166	0.653359	0.513525	1
trnW -trnF	3	4.59166	0.653359	0.513525	1
trnT -trnG	9.5	4.59166	2.06897	0.038549	1
trnW -trnY	-4.75	4.59166	-1.03448	0.30091	1
trnW -trnG	9.5	4.59166	2.06897	0.038549	1
trnT -trnH	6.75	4.59166	1.47006	0.141546	1
trnW -trnH	6.75	4.59166	1.47006	0.141546	1
trnT -trnI	13	4.59166	2.83122	0.00463707	1
trnW -trnI	13	4.59166	2.83122	0.00463707	1
trnT -trnK	9	4.59166	1.96008	0.0499869	1
trnW -trnK	9	4.59166	1.96008	0.0499869	1
trnT -trnM	2.25	4.59166	0.490019	0.62412	1
trnW -trnM	2.25	4.59166	0.490019	0.62412	1
trnT -trnA	10.5	4.59166	2.28676	0.0222101	1
trnW -trnD	1.25	4.59166	0.272233	0.785443	1
trnW -trnA	10.5	4.59166	2.28676	0.0222101	1
trnT -trnP	11.5	4.59166	2.50454	0.012261	1
trnW -trnP	11.5	4.59166	2.50454	0.012261	1
trnT -trnQ	9.5	4.59166	2.06897	0.038549	1
trnW -trnQ	9.5	4.59166	2.06897	0.038549	1
trnT -trnD	1.25	4.59166	0.272233	0.785443	1
trnT -trnS1	11.75	4.59166	2.55899	0.0104977	1
trnW -trnS1	11.75	4.59166	2.55899	0.0104977	1
trnT -trnS2	2	4.59166	0.435572	0.663147	1
trnW -trnS2	2	4.59166	0.435572	0.663147	1
trnT -trnW	0	4.59166	0	1	1
trnT -trnC	3.25	4.59166	0.707805	0.479066	1
trnT -trnY	-4.75	4.59166	-1.03448	0.30091	1
trnW -trnC	3.25	4.59166	0.707805	0.479066	1
trnD -trnS2	-0.75	4.59166	-0.16334	0.870251	1
trnD -trnM	-1	4.59166	-0.217786	0.827596	1
trnD -trnF	-1.75	4.59166	-0.381126	0.70311	1
trnD -trnC	2	4.59166	0.435572	0.663147	1
trnD -trnY	-3.5	4.59166	-0.762252	0.44591	1
trnD -trnH	-5.5	4.59166	-1.19782	0.230985	1
trnD -trnK	-7.75	4.59166	-1.68784	0.0914414	1
trnD -trnG	-8.25	4.59166	-1.79674	0.0723775	1
trnD -trnQ	-8.25	4.59166	-1.79674	0.0723775	1
trnD -trnA	9.25	4.59166	2.01452	0.0439547	1
trnD -trnP	-10.25	4.59166	-2.23231	0.0255946	1
trnD -trnS1	-10.5	4.59166	-2.28676	0.0222101	1
trnD -trnI	-11.75	4.59166	-2.55899	0.0104977	1
trnD -trnN	-12.25	4.59166	-2.66788	0.00763313	1
trnD -trnE	-12.25	4.59166	-2.66788	0.00763313	1
trnD -trnV	-12.25	4.59166	-2.66788	0.00763313	1
trnS2 -trnM	0.25	4.59166	0.0544466	0.956579	1
trnS2 -trnF	1	4.59166	0.217786	0.827596	1
trnS2 -trnC	1.25	4.59166	0.272233	0.785443	1
trnS2 -trnY	-2.75	4.59166	-0.598912	0.549232	1
trnS2 -trnH	4.75	4.59166	1.03448	0.30091	1
trnS2 -trnK	7	4.59166	1.5245	0.127383	1
trnS2 -trnQ	7.5	4.59166	1.6334	0.102386	1
trnS2 -trnG	7.5	4.59166	1.6334	0.102386	1
trnS2 -trnA	8.5	4.59166	1.85118	0.0641433	1
trnS2 -trnP	9.5	4.59166	2.06897	0.038549	1
trnS2 -trnS1	9.75	4.59166	2.12342	0.0337191	1
trnS2 -trnI	11	4.59166	2.39565	0.016591	1
trnS2 -trnV	-11.5	4.59166	-2.50454	0.012261	1
trnS2 -trnN	11.5	4.59166	2.50454	0.012261	1
trnS2 -trnE	11.5	4.59166	2.50454	0.012261	1
trnM -trnF	0.75	4.59166	0.16334	0.870251	1
trnM -trnC	1	4.59166	0.217786	0.827596	1
trnM -trnY	-2.5	4.59166	-0.544466	0.586121	1
trnM -trnH	4.5	4.59166	0.980038	0.327067	1
trnM -trnK	6.75	4.59166	1.47006	0.141546	1
trnM -trnG	7.25	4.59166	1.57895	0.114348	1
trnM -trnQ	-7.25	4.59166	-1.57895	0.114348	1
trnM -trnA	8.25	4.59166	1.79674	0.0723775	1
trnM -trnP	-9.25	4.59166	-2.01452	0.0439547	1
trnM -trnS1	-9.5	4.59166	-2.06897	0.038549	1
trnM -trnI	10.75	4.59166	2.3412	0.0192218	1
trnM -trnV	-11.25	4.59166	-2.45009	0.0142819	1
trnM -trnE	11.25	4.59166	2.45009	0.0142819	1
trnM -trnN	-11.25	4.59166	-2.45009	0.0142819	1
trnF -trnC	0.25	4.59166	0.0544466	0.956579	1
trnF -trnY	-1.75	4.59166	-0.381126	0.70311	1
trnF -trnH	-3.75	4.59166	-0.816698	0.414101	1
trnF -trnK	-6	4.59166	-1.30672	0.191309	1
trnF -trnQ	-6.5	4.59166	-1.41561	0.15689	1
trnF -trnG	-6.5	4.59166	-1.41561	0.15689	1
trnF -trnA	7.5	4.59166	1.6334	0.102386	1
trnF -trnP	-8.5	4.59166	-1.85118	0.0641433	1
trnF -trnS1	-8.75	4.59166	-1.90563	0.0566983	1
trnF -trnI	-10	4.59166	-2.17786	0.0294163	1
trnF -trnE	10.5	4.59166	2.28676	0.0222101	1
trnF -trnN	-10.5	4.59166	-2.28676	0.0222101	1
trnF -trnV	-10.5	4.59166	-2.28676	0.0222101	1
trnF -trnR	-12.5	4.59166	-2.72233	0.00648239	1
trnC -trnY	-1.5	4.59166	-0.326679	0.74391	1
trnC -trnH	-3.5	4.59166	-0.762252	0.44591	1
trnC -trnK	-5.75	4.59166	-1.25227	0.210471	1
trnC -trnG	-6.25	4.59166	-1.36116	0.173462	1
trnC -trnQ	-6.25	4.59166	-1.36116	0.173462	1
trnC -trnA	7.25	4.59166	1.57895	0.114348	1
trnC -trnP	-8.25	4.59166	-1.79674	0.0723775	1
trnC -trnS1	-8.5	4.59166	-1.85118	0.0641433	1
trnC -trnI	-9.75	4.59166	-2.12342	0.0337191	1
trnC -trnE	-10.25	4.59166	-2.23231	0.0255946	1
trnC -trnV	-10.25	4.59166	-2.23231	0.0255946	1
trnC -trnN	-10.25	4.59166	-2.23231	0.0255946	1
trnC -trnR	-12.25	4.59166	-2.66788	0.00763313	1
trnY -trnH	2	4.59166	0.435572	0.663147	1
trnY -trnK	4.25	4.59166	0.925591	0.354658	1
trnY -trnQ	4.75	4.59166	1.03448	0.30091	1
trnY -trnG	4.75	4.59166	1.03448	0.30091	1
trnY -trnA	5.75	4.59166	1.25227	0.210471	1
trnY -trnP	6.75	4.59166	1.47006	0.141546	1
trnY -trnS1	7	4.59166	1.5245	0.127383	1
trnY -trnI	8.25	4.59166	1.79674	0.0723775	1
trnY -trnN	8.75	4.59166	1.90563	0.0566983	1
trnY -trnE	8.75	4.59166	1.90563	0.0566983	1
trnY -trnV	8.75	4.59166	1.90563	0.0566983	1
trnY -trnR	10.75	4.59166	2.3412	0.0192218	1
trnH -trnK	-2.25	4.59166	-0.490019	0.62412	1
trnH -trnG	2.75	4.59166	0.598912	0.549232	1
trnH -trnQ	-2.75	4.59166	-0.598912	0.549232	1
trnH -trnA	3.75	4.59166	0.816698	0.414101	1
trnH -trnP	-4.75	4.59166	-1.03448	0.30091	1
trnH -trnS1	-5	4.59166	-1.08893	0.276184	1
trnH -trnI	-6.25	4.59166	-1.36116	0.173462	1
trnH -trnV	-6.75	4.59166	-1.47006	0.141546	1
trnH -trnE	6.75	4.59166	1.47006	0.141546	1
trnH -trnN	-6.75	4.59166	-1.47006	0.141546	1
trnH -trnR	-8.75	4.59166	-1.90563	0.0566983	1
trnK -trnQ	-0.5	4.59166	-0.108893	0.913287	1
trnK -trnG	0.5	4.59166	0.108893	0.913287	1
trnK -trnA	1.5	4.59166	0.326679	0.74391	1
trnK -trnP	-2.5	4.59166	-0.544466	0.586121	1
trnK -trnS1	-2.75	4.59166	-0.598912	0.549232	1
trnK -trnI	4	4.59166	0.871145	0.383675	1
trnK -trnN	-4.5	4.59166	-0.980038	0.327067	1
trnK -trnV	-4.5	4.59166	-0.980038	0.327067	1
trnK -trnE	4.5	4.59166	0.980038	0.327067	1
trnK -trnR	-6.5	4.59166	-1.41561	0.15689	1
trnG -trnV	-4	4.59166	-0.871145	0.383675	1
trnG -trnN	-4	4.59166	-0.871145	0.383675	1
trnQ -trnP	2	4.59166	0.435572	0.663147	1
trnQ -trnS1	-2.25	4.59166	-0.490019	0.62412	1
trnQ -trnR	-6	4.59166	-1.30672	0.191309	1
trnG -trnE	4	4.59166	0.871145	0.383675	1
trnQ -trnA	1	4.59166	0.217786	0.827596	1
trnG -trnQ	0	4.59166	0	1	1
trnG -trnR	-6	4.59166	-1.30672	0.191309	1
trnQ -trnI	3.5	4.59166	0.762252	0.44591	1
trnQ -trnV	-4	4.59166	-0.871145	0.383675	1
trnG -trnA	1	4.59166	0.217786	0.827596	1
trnG -trnP	-2	4.59166	-0.435572	0.663147	1
trnG -trnS1	-2.25	4.59166	-0.490019	0.62412	1
trnG -trnI	-3.5	4.59166	-0.762252	0.44591	1
trnQ -trnE	4	4.59166	0.871145	0.383675	1
trnQ -trnN	4	4.59166	0.871145	0.383675	1
trnA -trnP	-1	4.59166	-0.217786	0.827596	1
trnA -trnS1	-1.25	4.59166	-0.272233	0.785443	1
trnA -trnI	-2.5	4.59166	-0.544466	0.586121	1
trnA -trnN	-3	4.59166	-0.653359	0.513525	1
trnA -trnE	-3	4.59166	-0.653359	0.513525	1
trnA -trnV	-3	4.59166	-0.653359	0.513525	1
trnA -trnR	-5	4.59166	-1.08893	0.276184	1
trnP -trnS1	-0.25	4.59166	-0.0544466	0.956579	1
trnP -trnI	1.5	4.59166	0.326679	0.74391	1
trnP -trnE	2	4.59166	0.435572	0.663147	1
trnP -trnN	2	4.59166	0.435572	0.663147	1
trnP -trnV	-2	4.59166	-0.435572	0.663147	1
trnP -trnR	-4	4.59166	-0.871145	0.383675	1
trnS1 -trnI	1.25	4.59166	0.272233	0.785443	1
trnS1 -trnE	1.75	4.59166	0.381126	0.70311	1
trnS1 -trnV	-1.75	4.59166	-0.381126	0.70311	1
trnS1 -trnN	1.75	4.59166	0.381126	0.70311	1
trnS1 -trnR	3.75	4.59166	0.816698	0.414101	1
trnI -trnN	-0.5	4.59166	-0.108893	0.913287	1
trnI -trnV	-0.5	4.59166	-0.108893	0.913287	1
trnI -trnE	0.5	4.59166	0.108893	0.913287	1
trnI -trnR	-2.5	4.59166	-0.544466	0.586121	1
trnV -trnR	2	4.59166	0.435572	0.663147	1
trnE -trnV	0	4.59166	0	1	1
trnN -trnR	-2	4.59166	-0.435572	0.663147	1
trnE -trnN	0	4.59166	0	1	1
trnE -trnR	-2	4.59166	-0.435572	0.663147	1
trnN -trnV	0	4.59166	0	1	1
Each row tests the null hypothesis that the Sample 1 and Sample 2 distributions are the same. Asymptotic significances (2-sided tests) are displayed. The significance level is .050.
a. Significance values have been adjusted by the Bonferroni correction for multiple tests.
