# Supplementary material for: Transcription of the Extensively Fragmented Mitochondrial Genomes of Human Lice
Source: Biology (Basel). 2026 Feb 8;15(4):296. doi: 10.3390/biology15040296 (PMC12938707; doi:10.3390/biology15040296)
Supplement: Supplementary file 1 [file biology-15-00296-s001.zip › Supplementary Table S16.xlsx]

## Sheet: Table S16
Table S16: Pair-wise comparison of transcription level between mitochondrial tRNA genes of the human head louse, Pediculus humanus capitis, using the Friedman test.
Sample 1-Sample 2	Test Statistic	Std. Error	Std. Test Statistic	Sig.	Adj. Sig.a
trnL1 -trnN	-20	5.30199	-3.77217	0.000161835	0.037384
trnL1 -trnE	19.6667	5.30199	3.7093	0.000207835	0.0480098
trnL2 -trnN	-19.6667	5.30199	-3.7093	0.000207835	0.0480098
trnL2 -trnE	19.3333	5.30199	3.64643	0.00026591	0.0614252
trnL1 -trnR	-18.6667	5.30199	-3.52069	0.000430426	0.0994284
trnL2 -trnR	-18.3333	5.30199	-3.45782	0.000544564	0.125794
trnL1 -trnS1	-18	5.30199	-3.39495	0.000686409	0.15856
trnL2 -trnS1	-17.6667	5.30199	-3.33208	0.00086199	0.19912
trnT -trnN	16.6667	5.30199	3.14347	0.00166956	0.385668
trnT -trnE	16.3333	5.30199	3.0806	0.00206581	0.477203
trnL1 -trnI	16	5.30199	3.01773	0.00254672	0.588293
trnL1 -trnV	-15.6667	5.30199	-2.95486	0.00312806	0.722582
trnL2 -trnI	15.6667	5.30199	2.95486	0.00312806	0.722582
trnL2 -trnV	-15.3333	5.30199	-2.892	0.00382804	0.884277
trnT -trnR	15.3333	5.30199	2.892	0.00382804	0.884277
trnW -trnN	15.3333	5.30199	2.892	0.00382804	0.884277
trnD -trnN	-15.3333	5.30199	-2.892	0.00382804	0.884277
trnF -trnN	-15.3333	5.30199	-2.892	0.00382804	0.884277
trnL1 -trnL2	-0.333333	5.30199	-0.0628695	0.94987	1
trnL1 -trnT	-3.33333	5.30199	-0.628695	0.529549	1
trnL1 -trnD	4.66667	5.30199	0.880172	0.378766	1
trnL1 -trnW	-4.66667	5.30199	-0.880172	0.378766	1
trnL1 -trnF	4.66667	5.30199	0.880172	0.378766	1
trnL1 -trnC	5.33333	5.30199	1.00591	0.314458	1
trnL1 -trnM	-5.66667	5.30199	-1.06878	0.285168	1
trnL1 -trnY	-6.66667	5.30199	-1.25739	0.208613	1
trnL1 -trnS2	-7	5.30199	-1.32026	0.186749	1
trnL1 -trnH	9	5.30199	1.69748	0.0896068	1
trnL1 -trnK	11.3333	5.30199	2.13756	0.0325523	1
trnL1 -trnG	12.3333	5.30199	2.32617	0.0200095	1
trnL1 -trnA	13	5.30199	2.45191	0.0142101	1
trnL1 -trnP	-13.6667	5.30199	-2.57765	0.00994753	1
trnL1 -trnQ	-14	5.30199	-2.64052	0.00827795	1
trnL2 -trnT	-3	5.30199	-0.565825	0.571513	1
trnL2 -trnF	4.33333	5.30199	0.817303	0.413755	1
trnL2 -trnD	4.33333	5.30199	0.817303	0.413755	1
trnL2 -trnW	-4.33333	5.30199	-0.817303	0.413755	1
trnL2 -trnC	5	5.30199	0.943042	0.345659	1
trnL2 -trnM	-5.33333	5.30199	-1.00591	0.314458	1
trnL2 -trnY	-6.33333	5.30199	-1.19452	0.232275	1
trnL2 -trnS2	-6.66667	5.30199	-1.25739	0.208613	1
trnL2 -trnH	8.66667	5.30199	1.63461	0.102132	1
trnL2 -trnK	11	5.30199	2.07469	0.0380151	1
trnL2 -trnG	12	5.30199	2.2633	0.0236172	1
trnL2 -trnA	12.6667	5.30199	2.38904	0.0168925	1
trnL2 -trnP	-13.3333	5.30199	-2.51478	0.0119107	1
trnL2 -trnQ	-13.6667	5.30199	-2.57765	0.00994753	1
trnT -trnW	-1.33333	5.30199	-0.251478	0.801445	1
trnT -trnD	1.33333	5.30199	0.251478	0.801445	1
trnT -trnF	1.33333	5.30199	0.251478	0.801445	1
trnT -trnC	2	5.30199	0.377217	0.706013	1
trnT -trnM	2.33333	5.30199	0.440086	0.659875	1
trnT -trnY	-3.33333	5.30199	-0.628695	0.529549	1
trnT -trnS2	3.66667	5.30199	0.691564	0.489211	1
trnT -trnH	5.66667	5.30199	1.06878	0.285168	1
trnT -trnK	8	5.30199	1.50887	0.131333	1
trnT -trnG	9	5.30199	1.69748	0.0896068	1
trnT -trnA	9.66667	5.30199	1.82321	0.0682709	1
trnT -trnP	10.3333	5.30199	1.94895	0.051301	1
trnT -trnQ	10.6667	5.30199	2.01182	0.0442386	1
trnT -trnV	-12.3333	5.30199	-2.32617	0.0200095	1
trnT -trnI	12.6667	5.30199	2.38904	0.0168925	1
trnT -trnS1	14.6667	5.30199	2.76626	0.00567039	1
trnD -trnA	8.33333	5.30199	1.57174	0.116012	1
trnF -trnW	0	5.30199	0	1	1
trnF -trnY	-2	5.30199	-0.377217	0.706013	1
trnF -trnA	8.33333	5.30199	1.57174	0.116012	1
trnF -trnV	-11	5.30199	-2.07469	0.0380151	1
trnW -trnM	1	5.30199	0.188608	0.8504	1
trnW -trnY	-2	5.30199	-0.377217	0.706013	1
trnW -trnH	4.33333	5.30199	0.817303	0.413755	1
trnW -trnK	6.66667	5.30199	1.25739	0.208613	1
trnW -trnG	7.66667	5.30199	1.446	0.148178	1
trnW -trnA	8.33333	5.30199	1.57174	0.116012	1
trnW -trnP	9	5.30199	1.69748	0.0896068	1
trnW -trnQ	9.33333	5.30199	1.76034	0.0783493	1
trnW -trnI	11.3333	5.30199	2.13756	0.0325523	1
trnW -trnS1	13.3333	5.30199	2.51478	0.0119107	1
trnW -trnR	14	5.30199	2.64052	0.00827795	1
trnD -trnC	0.666667	5.30199	0.125739	0.899939	1
trnW -trnS2	2.33333	5.30199	0.440086	0.659875	1
trnF -trnC	0.666667	5.30199	0.125739	0.899939	1
trnW -trnC	0.666667	5.30199	0.125739	0.899939	1
trnW -trnV	11	5.30199	2.07469	0.0380151	1
trnD -trnF	0	5.30199	0	1	1
trnD -trnW	0	5.30199	0	1	1
trnD -trnM	-1	5.30199	-0.188608	0.8504	1
trnD -trnY	-2	5.30199	-0.377217	0.706013	1
trnD -trnS2	-2.33333	5.30199	-0.440086	0.659875	1
trnD -trnH	-4.33333	5.30199	-0.817303	0.413755	1
trnD -trnK	-6.66667	5.30199	-1.25739	0.208613	1
trnD -trnG	-7.66667	5.30199	-1.446	0.148178	1
trnD -trnP	-9	5.30199	-1.69748	0.0896068	1
trnD -trnQ	-9.33333	5.30199	-1.76034	0.0783493	1
trnD -trnV	-11	5.30199	-2.07469	0.0380151	1
trnD -trnI	-11.3333	5.30199	-2.13756	0.0325523	1
trnD -trnS1	-13.3333	5.30199	-2.51478	0.0119107	1
trnD -trnR	-14	5.30199	-2.64052	0.00827795	1
trnD -trnE	-15	5.30199	-2.82913	0.00466754	1
trnF -trnE	15	5.30199	2.82913	0.00466754	1
trnW -trnE	15	5.30199	2.82913	0.00466754	1
trnF -trnM	-1	5.30199	-0.188608	0.8504	1
trnF -trnS2	-2.33333	5.30199	-0.440086	0.659875	1
trnF -trnH	-4.33333	5.30199	-0.817303	0.413755	1
trnF -trnK	-6.66667	5.30199	-1.25739	0.208613	1
trnF -trnG	-7.66667	5.30199	-1.446	0.148178	1
trnF -trnP	-9	5.30199	-1.69748	0.0896068	1
trnF -trnQ	-9.33333	5.30199	-1.76034	0.0783493	1
trnF -trnI	-11.3333	5.30199	-2.13756	0.0325523	1
trnF -trnS1	-13.3333	5.30199	-2.51478	0.0119107	1
trnF -trnR	-14	5.30199	-2.64052	0.00827795	1
trnC -trnM	-0.333333	5.30199	-0.0628695	0.94987	1
trnC -trnY	-1.33333	5.30199	-0.251478	0.801445	1
trnC -trnS2	-1.66667	5.30199	-0.314347	0.753257	1
trnC -trnH	-3.66667	5.30199	-0.691564	0.489211	1
trnC -trnK	-6	5.30199	-1.13165	0.257781	1
trnC -trnG	-7	5.30199	-1.32026	0.186749	1
trnC -trnA	7.66667	5.30199	1.446	0.148178	1
trnC -trnP	-8.33333	5.30199	-1.57174	0.116012	1
trnC -trnQ	-8.66667	5.30199	-1.63461	0.102132	1
trnC -trnV	-10.3333	5.30199	-1.94895	0.051301	1
trnC -trnI	-10.6667	5.30199	-2.01182	0.0442386	1
trnC -trnS1	-12.6667	5.30199	-2.38904	0.0168925	1
trnC -trnR	-13.3333	5.30199	-2.51478	0.0119107	1
trnC -trnE	-14.3333	5.30199	-2.70339	0.00686368	1
trnC -trnN	-14.6667	5.30199	-2.76626	0.00567039	1
trnM -trnY	-1	5.30199	-0.188608	0.8504	1
trnM -trnS2	-1.33333	5.30199	-0.251478	0.801445	1
trnM -trnH	3.33333	5.30199	0.628695	0.529549	1
trnM -trnK	5.66667	5.30199	1.06878	0.285168	1
trnM -trnG	6.66667	5.30199	1.25739	0.208613	1
trnM -trnA	7.33333	5.30199	1.38313	0.166626	1
trnM -trnP	-8	5.30199	-1.50887	0.131333	1
trnM -trnQ	-8.33333	5.30199	-1.57174	0.116012	1
trnM -trnV	-10	5.30199	-1.88608	0.0592837	1
trnM -trnI	10.3333	5.30199	1.94895	0.051301	1
trnM -trnS1	-12.3333	5.30199	-2.32617	0.0200095	1
trnM -trnR	-13	5.30199	-2.45191	0.0142101	1
trnM -trnE	14	5.30199	2.64052	0.00827795	1
trnM -trnN	-14.3333	5.30199	-2.70339	0.00686368	1
trnY -trnS2	0.333333	5.30199	0.0628695	0.94987	1
trnY -trnH	2.33333	5.30199	0.440086	0.659875	1
trnY -trnK	4.66667	5.30199	0.880172	0.378766	1
trnY -trnG	5.66667	5.30199	1.06878	0.285168	1
trnY -trnA	6.33333	5.30199	1.19452	0.232275	1
trnY -trnP	7	5.30199	1.32026	0.186749	1
trnY -trnQ	7.33333	5.30199	1.38313	0.166626	1
trnY -trnV	9	5.30199	1.69748	0.0896068	1
trnY -trnI	9.33333	5.30199	1.76034	0.0783493	1
trnY -trnS1	11.3333	5.30199	2.13756	0.0325523	1
trnY -trnR	12	5.30199	2.2633	0.0236172	1
trnY -trnE	13	5.30199	2.45191	0.0142101	1
trnY -trnN	13.3333	5.30199	2.51478	0.0119107	1
trnS2 -trnH	2	5.30199	0.377217	0.706013	1
trnS2 -trnK	4.33333	5.30199	0.817303	0.413755	1
trnS2 -trnG	5.33333	5.30199	1.00591	0.314458	1
trnS2 -trnA	6	5.30199	1.13165	0.257781	1
trnS2 -trnP	6.66667	5.30199	1.25739	0.208613	1
trnS2 -trnQ	7	5.30199	1.32026	0.186749	1
trnS2 -trnV	-8.66667	5.30199	-1.63461	0.102132	1
trnS2 -trnI	9	5.30199	1.69748	0.0896068	1
trnS2 -trnS1	11	5.30199	2.07469	0.0380151	1
trnS2 -trnR	11.6667	5.30199	2.20043	0.0277763	1
trnS2 -trnE	12.6667	5.30199	2.38904	0.0168925	1
trnS2 -trnN	13	5.30199	2.45191	0.0142101	1
trnH -trnK	-2.33333	5.30199	-0.440086	0.659875	1
trnH -trnG	3.33333	5.30199	0.628695	0.529549	1
trnH -trnA	4	5.30199	0.754434	0.450589	1
trnH -trnP	-4.66667	5.30199	-0.880172	0.378766	1
trnH -trnQ	-5	5.30199	-0.943042	0.345659	1
trnH -trnV	-6.66667	5.30199	-1.25739	0.208613	1
trnH -trnI	-7	5.30199	-1.32026	0.186749	1
trnH -trnS1	-9	5.30199	-1.69748	0.0896068	1
trnH -trnR	-9.66667	5.30199	-1.82321	0.0682709	1
trnH -trnE	10.6667	5.30199	2.01182	0.0442386	1
trnH -trnN	-11	5.30199	-2.07469	0.0380151	1
trnK -trnG	1	5.30199	0.188608	0.8504	1
trnK -trnA	1.66667	5.30199	0.314347	0.753257	1
trnK -trnP	-2.33333	5.30199	-0.440086	0.659875	1
trnK -trnQ	-2.66667	5.30199	-0.502956	0.614995	1
trnK -trnV	-4.33333	5.30199	-0.817303	0.413755	1
trnK -trnI	4.66667	5.30199	0.880172	0.378766	1
trnK -trnS1	-6.66667	5.30199	-1.25739	0.208613	1
trnK -trnR	-7.33333	5.30199	-1.38313	0.166626	1
trnK -trnE	8.33333	5.30199	1.57174	0.116012	1
trnK -trnN	-8.66667	5.30199	-1.63461	0.102132	1
trnG -trnA	0.666667	5.30199	0.125739	0.899939	1
trnG -trnP	-1.33333	5.30199	-0.251478	0.801445	1
trnG -trnQ	-1.66667	5.30199	-0.314347	0.753257	1
trnG -trnV	-3.33333	5.30199	-0.628695	0.529549	1
trnG -trnI	-3.66667	5.30199	-0.691564	0.489211	1
trnG -trnS1	-5.66667	5.30199	-1.06878	0.285168	1
trnG -trnR	-6.33333	5.30199	-1.19452	0.232275	1
trnG -trnE	7.33333	5.30199	1.38313	0.166626	1
trnG -trnN	-7.66667	5.30199	-1.446	0.148178	1
trnA -trnP	-0.666667	5.30199	-0.125739	0.899939	1
trnA -trnQ	-1	5.30199	-0.188608	0.8504	1
trnA -trnV	-2.66667	5.30199	-0.502956	0.614995	1
trnA -trnI	-3	5.30199	-0.565825	0.571513	1
trnA -trnS1	-5	5.30199	-0.943042	0.345659	1
trnA -trnR	-5.66667	5.30199	-1.06878	0.285168	1
trnA -trnE	-6.66667	5.30199	-1.25739	0.208613	1
trnA -trnN	-7	5.30199	-1.32026	0.186749	1
trnP -trnQ	-0.333333	5.30199	-0.0628695	0.94987	1
trnP -trnV	-2	5.30199	-0.377217	0.706013	1
trnP -trnI	2.33333	5.30199	0.440086	0.659875	1
trnP -trnS1	-4.33333	5.30199	-0.817303	0.413755	1
trnP -trnR	-5	5.30199	-0.943042	0.345659	1
trnP -trnE	6	5.30199	1.13165	0.257781	1
trnP -trnN	6.33333	5.30199	1.19452	0.232275	1
trnQ -trnV	-1.66667	5.30199	-0.314347	0.753257	1
trnQ -trnI	2	5.30199	0.377217	0.706013	1
trnQ -trnS1	-4	5.30199	-0.754434	0.450589	1
trnQ -trnR	-4.66667	5.30199	-0.880172	0.378766	1
trnQ -trnE	5.66667	5.30199	1.06878	0.285168	1
trnQ -trnN	6	5.30199	1.13165	0.257781	1
trnV -trnI	0.333333	5.30199	0.0628695	0.94987	1
trnV -trnS1	2.33333	5.30199	0.440086	0.659875	1
trnV -trnR	3	5.30199	0.565825	0.571513	1
trnV -trnE	4	5.30199	0.754434	0.450589	1
trnV -trnN	4.33333	5.30199	0.817303	0.413755	1
trnI -trnS1	-2	5.30199	-0.377217	0.706013	1
trnI -trnR	-2.66667	5.30199	-0.502956	0.614995	1
trnI -trnE	3.66667	5.30199	0.691564	0.489211	1
trnI -trnN	-4	5.30199	-0.754434	0.450589	1
trnS1 -trnR	0.666667	5.30199	0.125739	0.899939	1
trnS1 -trnE	1.66667	5.30199	0.314347	0.753257	1
trnS1 -trnN	2	5.30199	0.377217	0.706013	1
trnR -trnE	1	5.30199	0.188608	0.8504	1
trnR -trnN	1.33333	5.30199	0.251478	0.801445	1
trnE -trnN	-0.333333	5.30199	-0.0628695	0.94987	1
Each row tests the null hypothesis that the Sample 1 and Sample 2 distributions are the same. Asymptotic significances (2-sided tests) are displayed. The significance level is .050.
a. Significance values have been adjusted by the Bonferroni correction for multiple tests.
