# Supplementary material for: Transcription of the Extensively Fragmented Mitochondrial Genomes of Human Lice
Source: Biology (Basel). 2026 Feb 8;15(4):296. doi: 10.3390/biology15040296 (PMC12938707; doi:10.3390/biology15040296)
Supplement: Supplementary file 1 [file biology-15-00296-s001.zip › Supplementary Table S3.xlsx]

## Sheet: Table S3
Table S3: RPKM and TRM for each mitochondrial gene, minichromosome, and motif of the human head louse, Pediculus humanus capitis, and the human body louse, Pediculus humanus corporis.
			CDS	CDS	CDS	CDS	CDS	CDS	CDS	CDS	CDS	CDS	CDS	CDS	CDS	Minichromosome	Minichromosome	Minichromosome	Minichromosome	Minichromosome	Minichromosome	Minichromosome	Minichromosome	Minichromosome	Minichromosome	Minichromosome	Minichromosome	Minichromosome	Minichromosome	Minichromosome	Minichromosome	Minichromosome	Minichromosome	Motif	Motif	Motif	rRNA	rRNA	tRNA	tRNA	tRNA	tRNA	tRNA	tRNA	tRNA	tRNA	tRNA	tRNA	tRNA
Subspecies	SRA data set number	Transcription level normalization	atp6	atp8	cob	cox1	cox2	cox3	nad1	nad2	nad3	nad4	nad4L	nad5	nad6	atp8-atp6 with NCS	cob with NCS	cox1 with NCS	cox3-A with NCS	F-nad6 with NCS	G-nad4L-V with NCS	K-nad4 with NCS	L1-rrnS-C with NCS	L2-rrnL with NCS	M with NCS	nad1-Q with NCS	nad5 with NCS	P-nad2-I with NCS	R-nad3 with NCS	S1-N-E with NCS	T-D-H with NCS	W-S2 with NCS	Y-cox2 with NCS	30 bp #1	30 bp #2	30 bp #3	rrnL	rrnS	trnA	trnC	trnD	trnE	trnF	trnG	trnH	trnI	trnK	trnL1	trnL2
Pediculus humanus capitis (head louse)	SRR13528752	RPKM	78668.2	4218.95	90522.7	171150	140087	122915	51688.8	38195	43656.3	92881.2	62866.4	66235.7	80431	12143.1	17770.4	39423.1	22731.5	12982.9	6619.18	19637.6	1997.08	206839	53.43	10878.3	15297.4	6466.06	5943.36	935.23	61.06	35.73	24070.5	20347.5	14644.4	29055	892685	10476.6	3205.62	212.85	724.77	25536.1	1687.58	14049.6	846.05	5481.54	2027.81	40.77	24.47
Pediculus humanus capitis (head louse)	SRR13528753	RPKM	143288	38.07	82396.8	244480	201627	44054.8	32134.3	7854.23	51184.7	75687.7	63978.9	44566.4	26070.4	20731.7	15307.7	53297.1	7737.44	3980.06	6368.19	15137.6	591.65	215115	44.78	6412.04	9739.75	1268.84	6588.4	10323.9	40.21	0.97	32787.1	180.99	67.87	203.62	858322	2875.32	23447	487.54	368.45	260313	297.53	92.55	950.22	1916.41	29.09	0	0
Pediculus humanus capitis (head louse)	SRR13528754	RPKM	87491.9	854.33	84191.2	173705	137532	118637	29816	33997.7	74360.3	102416	69314.5	60356.4	98964.1	10782.8	13291.8	32176.5	17652.9	12839	5869.8	17408.8	2033.59	124852	115.08	5038.18	11211.3	4756.97	8137.09	929.35	107.96	44.82	19017.1	4268.32	3414.66	5691.1	883267	17430.8	21600.3	1743.4	1829.28	41051.2	3040.45	1034.75	3756.13	17952.1	6890.29	64.67	0
Pediculus humanus capitis (head louse)	SRR13528755	RPKM	113608	41.32	87076.4	229257	201170	47698.4	53218.9	10208.5	80900.2	79208	69419.1	36818.4	48250.8	16842.9	16546.3	51118.8	8551.44	7534.32	7069.52	16203.3	843.92	213422	51.86	10857.8	8230.63	1696.09	10650.9	3576.47	51.54	4.32	33459.6	209.62	69.87	232.91	888556	4283.02	9517.65	344.45	578.95	94052.1	382.87	3112.56	1267.04	3021.01	69.87	0	0
Pediculus humanus capitis (head louse)	SRR24460203	RPKM	147859	9924.48	65193.4	231423	135842	125214	21757.5	17497.6	68977.2	72831.7	30490	57850.9	23769.2	28742.5	16076.4	66924.4	29157.9	4843.67	4133.7	19351	6534.66	168875	171.27	5860.52	16775.6	4174.42	11816.1	1573.64	93.39	85.1	29318.9	42686.4	34537.3	38744.2	864266	40521.3	9271.21	992	889.85	48213.7	702.7	1532.86	1272.93	25615.6	4100.27	120.28	175.8
Pediculus humanus capitis (head louse)	SRR24460204	RPKM	150270	15366.4	70027.8	228192	112136	130216	22428.2	20683.1	70444.4	69691.3	25609.7	62089.2	33019.8	30297.5	17810.1	68062.9	31228.6	6935.96	3595.82	19104.5	4881.51	166782	174.93	6195.76	18570.8	4948.04	12435.4	805.46	83.27	91.55	24964	77772.1	62112.3	68126.3	873369	30909.5	5831.18	1035.43	857.75	23750	818.49	1424.51	1261.38	23125.4	3108.82	133.14	208.57
Pediculus humanus corporis (body louse)	SRR24460210	RPKM	134148	4443.12	59263.3	212180	235841	114284	31082.8	9855.68	40792.5	65073.9	61253.9	50125.5	36759.4	13440.3	7827.34	33440.3	13913.9	3970.13	4240.07	9239.39	3243.78	211076	52.9	4141.63	8005.41	1299.73	3435.14	3287.92	2795.82	57.7	27916.5	7957.65	3760.62	7047.67	899304	16979.4	2699.12	339.38	304.43	32.14	35.31	198.04	507.52	3292.72	121.37	21.1	18.99
Pediculus humanus corporis (body louse)	SRR24460211	RPKM	150612	21579.9	54153.7	230087	117880	132371	27737.6	15940.1	51265.8	70687.7	23652	68622.3	31362.5	25803.6	11916.1	60740.2	26933.9	5451.78	2758.75	16595.7	4018.92	156687	92.2	5212.84	18346.8	3354.43	6859.61	152.56	109.65	30.66	23393	98903.7	82719	84001.6	884391	27773.7	2851.5	541.96	394.79	484.36	560.66	716.55	618.16	3126.45	914.51	106	180.21
Pediculus humanus capitis (head louse)	SRR13528752	TPM	75387.7	4043.02	86747.8	164013	134245	117789	49533.3	36602.2	41835.8	89008	60244.8	63473.6	77077	15526.5	22721.6	50407.3	29065.1	16600.2	8463.45	25109.1	2557.52	264470	68.32	13909.3	19559.6	8267.67	7599.33	1195.81	78.07	45.68	30777.2	18192.8	13093.7	25978.2	798155	9367.2	2866.16	190.31	648.02	22832	1508.88	12561.9	756.46	4901.08	1813.08	36.45	21.82
Pediculus humanus capitis (head louse)	SRR13528753	TPM	140843	37.42	80990.7	240308	198187	43303	31586	7720.2	50311.2	74396.1	62887.1	43805.8	25625.5	26391.1	19486.5	67846.4	9849.64	5066.56	8106.61	19269.9	753.16	273839	57	8162.43	12398.5	1615.21	8386.93	13142.2	51.19	1.24	41737.4	108.4	40.65	121.94	514037	1721.99	14042.1	291.98	220.66	155898	178.18	55.43	569.07	1147.71	17.42	0	0
Pediculus humanus capitis (head louse)	SRR13528754	TPM	81643.3	797.22	78563.2	162093	128338	110706	27822.9	31725.1	69389.5	95569.7	64680.9	56321.7	92348.6	21952.8	27061	65508.6	35939.7	26139	11950.4	35442.8	4140.2	254187	234.29	10257.3	22825.3	9684.78	16566.4	1892.07	219.8	91.24	38717.1	3673.84	2939.08	4898.46	760248	15003	18591.9	1500.58	1574.5	35333.7	2616.99	890.63	3232.98	15451.8	5930.63	55.66	0
Pediculus humanus capitis (head louse)	SRR13528755	TPM	107495	39.09	82390.4	216920	190344	45131.5	50354.9	9659.12	76546.6	74945.4	65683.4	34837.1	45654.2	21309.1	20933.8	64673.8	10819	9532.17	8944.12	20499.8	1067.7	270015	65.61	13737	10413.1	2145.84	13475.1	4524.82	65.2	5.46	42331.9	174.4	58.13	193.77	739246	3563.31	7918.33	286.57	481.67	78247.8	318.53	2589.53	1054.13	2513.37	58.13	0	0
Pediculus humanus capitis (head louse)	SRR24460203	TPM	146594	9839.56	64635.6	229443	134680	124142	21571.4	17347.9	68387	72208.6	30229.2	57355.9	23565.9	36055.7	20166.9	83952.6	36576.8	6076.09	5185.47	24274.6	8197.32	211844	214.85	7351.66	21043.9	5236.56	14822.6	1974.04	117.15	106.75	36778.8	33352.8	26985.5	30272.5	675289	31661.1	7244	775.08	695.28	37671.4	549.05	1197.69	994.59	20014.6	3203.72	93.99	137.37
Pediculus humanus capitis (head louse)	SRR24460204	TPM	148756	15211.7	69322.6	225894	111006	128905	22202.3	20474.8	69735	68989.5	25351.7	61464	32687.2	38105.4	22399.9	85603.3	39276.4	8723.41	4522.49	24028	6139.51	209764	220.01	7792.45	23356.6	6223.19	15640.2	1013.04	104.73	115.14	31397.4	60359.2	48205.5	52873	677825	23989	4525.6	803.6	665.7	18432.4	635.23	1105.57	978.96	17947.7	2412.77	103.33	161.87
Pediculus humanus corporis (body louse)	SRR24460210	TPM	127142	4211.08	56168.3	201099	223524	108315	29459.5	9340.97	38662.1	61675.5	58054.9	47507.7	34839.7	17970.8	10465.8	44712.4	18604	5308.39	5669.31	12353.8	4337.19	282226	70.73	5537.68	10703.9	1737.84	4593.05	4396.22	3738.23	77.15	37326.6	8345.09	3943.71	7390.81	943089	17806.1	2830.53	355.9	319.25	33.71	37.03	207.68	532.23	3453.03	127.28	22.13	19.92
Pediculus humanus corporis (body louse)	SRR24460211	TPM	151224	21667.6	54373.8	231022	118359	132909	27850.3	16004.9	51474.2	70975	23748.2	68901.3	31490	34620	15987.5	81493.6	36136.5	7314.52	3701.34	22266	5392.08	210224	123.7	6993.94	24615.5	4500.55	9203.37	204.69	147.12	41.13	31385.8	81727.2	68353.3	69413.2	730800	22950.3	2356.29	447.84	326.23	400.24	463.29	592.11	510.81	2583.48	755.69	87.59	148.91
Note: RPKM is for Reads Per Kilobase of transcript per Million mapped reads; TRP is for Transcripts Per Million. Motifs are excluded in Mean calculation.
[truncated: 12 more columns]
