# Supplementary material for: Transcription of the Extensively Fragmented Mitochondrial Genomes of Human Lice
Source: Biology (Basel). 2026 Feb 8;15(4):296. doi: 10.3390/biology15040296 (PMC12938707; doi:10.3390/biology15040296)
Supplement: Supplementary file 1 [file biology-15-00296-s001.zip › Supplementary Table S4.xlsx]

## Sheet: Table S4
Table S4: RPKM and TPM of the AC-rich motif and the GC-rich motif in the mitochondrial minichromosomes of the human body louse, Pediculus humanus corporis.
Subspecies	SRA data number	Minichromosome	RPKM of AT-rich motif	RPKM of 50 bp upstream AT-rich motif	RPKM of GC-rich motif	RPKM of 50 bp downstream GC-rich motif	TPM of AT-rich motif	TPM of 50 bp upstream AT-rich motif	TPM of GC-rich motif	TPM of 50 bp downstream GC-rich motif
Pediculus humanus corporis (body louse)	SRR24460210	atp8-atp6	1901.43	1857.61	10078.4	3361.39	291.25	284.54	1543.75	514.88
	SRR24460210	cob	2810.8	14241.7	744750	3361.39	430.54	2181.46	114077	514.88
	SRR24460210	cox1	4422.88	2919.1	457928	11499.5	677.47	447.13	70142.9	1761.43
	SRR24460210	trnY-cox2	2769.47	4776.71	831881	8226.56	424.21	731.67	127423	1260.1
	SRR24460210	cox3-trnA	2810.8	5838.2	759966	12472.5	430.54	894.26	116407	1910.47
	SRR24460210	trnP-nad2-trnI	2374.39	3096.02	1.0244e+06	15657	363.7	474.23	156911	2398.25
	SRR24460210	trnR-nad3	10989.6	3272.93	991296	11676.4	1683.32	501.33	151841	1788.53
	SRR24460210	trnK-nad4	5528.6	2034.53	635772	6280.49	846.84	311.64	97383.9	962.01
	SRR24460210	nad5	3717.1	3980.59	2764.3	4334.42	569.36	609.72	423.42	663.92
	SRR24460210	trnL2-rrnL	8346.4	9907.25	532957	5749.74	1278.45	1517.54	81635.3	880.71
	SRR24460210	trnL1-rrnS-trnC	2352.6	7784.27	69947	2653.73	360.36	1192.35	10714.1	406.48
Pediculus humanus corporis (body louse)	SRR24460211	atp8-atp6	3515.44	3761.52	1.77439e+06	13917.6	961.98	1029.32	485551	3808.48
	SRR24460211	cob	7733.97	22945.3	202853	22569.1	2116.35	6278.84	55509.6	6175.91
	SRR24460211	cox1	15269.5	15046.1	35979.8	72221.2	4178.42	4117.27	9845.65	19762.9
	SRR24460211	trnY-cox2	10897.9	13165.3	22300.4	33101.4	2982.14	3602.61	6102.38	9058
	SRR24460211	cox3-trnA	18631.8	57927.4	75503	109084	5098.49	15851.5	20660.9	29850.2
	SRR24460211	trnP-nad2-trnI	3662.53	4889.98	79173.9	110965	1002.23	1338.11	21665.5	30364.9
	SRR24460211	trnR-nad3	18479.1	7146.89	50355.8	87643.4	5056.69	1955.7	13779.6	23983.1
	SRR24460211	trnK-nad4	28788.8	2633.06	31943.1	61312.8	7877.89	720.52	8741.03	16777.9
	SRR24460211	nad5	6002.42	7899.19	7640.59	13541.5	1642.53	2161.57	2090.8	3705.54
	SRR24460211	trnL2-rrnL	28615.9	21064.5	41309.6	74101.9	7830.56	5764.18	11304.1	20277.6
	SRR24460211	trnL1-rrnS-trnC	10704.3	25202.2	13931.5	16550.7	2929.18	6896.43	3812.29	4529
Note: RPKM is for Reads Per Kilobase of transcript per Million mapped reads; TRP is for Transcripts Per Million.
