# Supplementary material for: Transcription of the Extensively Fragmented Mitochondrial Genomes of Human Lice
Source: Biology (Basel). 2026 Feb 8;15(4):296. doi: 10.3390/biology15040296 (PMC12938707; doi:10.3390/biology15040296)
Supplement: Supplementary file 1 [file biology-15-00296-s001.zip › Supplementary Table S5.xlsx]

## Sheet: Table S5
Table S5: Mean read coverage of the coding and non-coding regions of each mitochondrial min-ichromosome of the human head louse, Pediculus humanus capitis, and the human body louse, Pediculus humanus corporis.
Subspecies	SRA data number	Minichromosome	Coding region coverage	Non-coding region coverage
Pediculus humanus capitis (head louse)	SRR13528752	trnK-nad4	12690.3	474.3
Pediculus humanus capitis (head louse)	SRR13528753	trnK-nad4	7272.2	147.1
Pediculus humanus capitis (head louse)	SRR13528754	trnK-nad4	2291.9	63.5
Pediculus humanus capitis (head louse)	SRR13528755	trnK-nad4	8052.1	231.8
Pediculus humanus capitis (head louse)	SRR24460203	trnK-nad4	27589.3	1043.6
Pediculus humanus capitis (head louse)	SRR24460204	trnK-nad4	19102	815.8
Pediculus humanus corporis (body louse)	SRR24460210	atp8-atp6	16319	51.5
Pediculus humanus corporis (body louse)	SRR24460210	cob	9297.4	256
Pediculus humanus corporis (body louse)	SRR24460210	cox1	33476.5	227.3
Pediculus humanus corporis (body louse)	SRR24460210	trnY-cox2	35137.6	308.7
Pediculus humanus corporis (body louse)	SRR24460210	cox3-trnA	16992.4	298.9
Pediculus humanus corporis (body louse)	SRR24460210	trnP-nad2-trnI	1394.9	384
Pediculus humanus corporis (body louse)	SRR24460210	trnR-nad3	5427.3	303.9
Pediculus humanus corporis (body louse)	SRR24460210	trnK-nad4	9773.4	248.6
Pediculus humanus corporis (body louse)	SRR24460210	nad5	7970.4	67.9
Pediculus humanus corporis (body louse)	SRR24460210	trnL1-rrnS-trnC	3786.9	101.3
Pediculus humanus corporis (body louse)	SRR24460210	trnL2-rrnL	232677	182.5
Pediculus humanus corporis (body louse)	SRR24460211	atp8-atp6	27350.7	145.2
Pediculus humanus corporis (body louse)	SRR24460211	cob	12345.7	79.4
Pediculus humanus corporis (body louse)	SRR24460211	cox1	52098.4	130.2
Pediculus humanus corporis (body louse)	SRR24460211	trnY-cox2	25440.6	111.6
Pediculus humanus corporis (body louse)	SRR24460211	cox3-trnA	28607.3	103.2
Pediculus humanus corporis (body louse)	SRR24460211	trnP-nad2-trnI	3194.8	121.7
Pediculus humanus corporis (body louse)	SRR24460211	trnR-nad3	9974.4	112.5
Pediculus humanus corporis (body louse)	SRR24460211	trnK-nad4	15227.8	64.1
Pediculus humanus corporis (body louse)	SRR24460211	nad5	15660.2	82.3
Pediculus humanus corporis (body louse)	SRR24460211	trnL1-rrnS-trnC	4058.6	110
Pediculus humanus corporis (body louse)	SRR24460211	trnL2-rrnL	144439	90.6
