# Supplementary material for: Transcription of the Extensively Fragmented Mitochondrial Genomes of Human Lice
Source: Biology (Basel). 2026 Feb 8;15(4):296. doi: 10.3390/biology15040296 (PMC12938707; doi:10.3390/biology15040296)
Supplement: Supplementary file 1 [file biology-15-00296-s001.zip › Supplementary Table S9.xlsx]

## Sheet: Table S9
Table S9: Pair-wise comparison of transcription level between mitochondrial mini-chromosomes of the human head louse, Pediculus humanus capitis, and the human body louse, Pediculus humanus capitis, using the Friedman test.
Sample 1-Sample 2	Test Statistic	Std. Error	Std. Test Statistic	Sig.	Adj. Sig.a
W-S2 with NCS-L2-rrnL with NCS	16.75	2.66927	6.27512	3.49354e-10	5.34511e-08
W-S2 with NCS-cox1 with NCS	15.75	2.66927	5.90049	3.62422e-09	5.54506e-07
T-D-H with NCS-L2-rrnL with NCS	15.625	2.66927	5.85366	4.80867e-09	7.35727e-07
M with NCS-L2-rrnL with NCS	15.5	2.66927	5.80683	6.36659e-09	9.74089e-07
T-D-H with NCS-cox1 with NCS	14.625	2.66927	5.47903	4.27671e-08	6.54337e-06
M with NCS-cox1 with NCS	14.5	2.66927	5.4322	5.56642e-08	8.51662e-06
W-S2 with NCS-Y-cox2 with NCS	-14.25	2.66927	-5.33854	9.36985e-08	1.43359e-05
T-D-H with NCS-Y-cox2 with NCS	-13.125	2.66927	-4.91708	8.78467e-07	0.000134405
M with NCS-Y-cox2 with NCS	-13	2.66927	-4.87025	1.11459e-06	0.000170533
W-S2 with NCS-cox3-A with NCS	12.75	2.66927	4.77659	1.78295e-06	0.000272791
S1-N-E with NCS-L2-rrnL with NCS	12.5	2.66927	4.68293	2.82804e-06	0.000432691
L1-rrnS-C with NCS-L2-rrnL with NCS	-12.375	2.66927	-4.6361	3.55045e-06	0.000543218
P-nad2-I with NCS-L2-rrnL with NCS	12.375	2.66927	4.6361	3.55045e-06	0.000543218
W-S2 with NCS-atp8-atp6 with NCS	12.25	2.66927	4.58927	4.44798e-06	0.000680541
W-S2 with NCS-K-nad4 with NCS	11.875	2.66927	4.44878	8.63584e-06	0.00132128
T-D-H with NCS-cox3-A with NCS	11.625	2.66927	4.35512	1.32992e-05	0.00203477
M with NCS-cox3-A with NCS	11.5	2.66927	4.30829	1.64518e-05	0.00251713
S1-N-E with NCS-cox1 with NCS	11.5	2.66927	4.30829	1.64518e-05	0.00251713
L1-rrnS-C with NCS-cox1 with NCS	11.375	2.66927	4.26147	2.03091e-05	0.00310729
P-nad2-I with NCS-cox1 with NCS	11.375	2.66927	4.26147	2.03091e-05	0.00310729
T-D-H with NCS-atp8-atp6 with NCS	11.125	2.66927	4.16781	3.07544e-05	0.00470543
G-nad4L-V with NCS-L2-rrnL with NCS	-11.125	2.66927	-4.16781	3.07544e-05	0.00470543
W-S2 with NCS-cob with NCS	11	2.66927	4.12098	3.77268e-05	0.0057722
M with NCS-atp8-atp6 with NCS	11	2.66927	4.12098	3.77268e-05	0.0057722
T-D-H with NCS-K-nad4 with NCS	10.75	2.66927	4.02732	5.64165e-05	0.00863172
M with NCS-K-nad4 with NCS	10.625	2.66927	3.98049	6.87734e-05	0.0105223
W-S2 with NCS-nad5 with NCS	10.25	2.66927	3.84	0.000123033	0.0188241
G-nad4L-V with NCS-cox1 with NCS	10.125	2.66927	3.79317	0.000148735	0.0227564
S1-N-E with NCS-Y-cox2 with NCS	-10	2.66927	-3.74634	0.000179431	0.0274529
T-D-H with NCS-cob with NCS	9.875	2.66927	3.69951	0.000216013	0.03305
P-nad2-I with NCS-Y-cox2 with NCS	-9.875	2.66927	-3.69951	0.000216013	0.03305
L1-rrnS-C with NCS-Y-cox2 with NCS	-9.875	2.66927	-3.69951	0.000216013	0.03305
M with NCS-cob with NCS	9.75	2.66927	3.65268	0.000259513	0.0397055
nad1-Q with NCS-L2-rrnL with NCS	9.375	2.66927	3.5122	0.000444419	0.0679961
F-nad6 with NCS-L2-rrnL with NCS	-9.25	2.66927	-3.46537	0.000529507	0.0810146
T-D-H with NCS-nad5 with NCS	9.125	2.66927	3.41854	0.000629585	0.0963265
M with NCS-nad5 with NCS	-9	2.66927	-3.37171	0.000747034	0.114296
R-nad3 with NCS-L2-rrnL with NCS	9	2.66927	3.37171	0.000747034	0.114296
G-nad4L-V with NCS-Y-cox2 with NCS	-8.625	2.66927	-3.23122	0.00123263	0.188592
S1-N-E with NCS-cox3-A with NCS	8.5	2.66927	3.18439	0.00145059	0.22194
L1-rrnS-C with NCS-cox3-A with NCS	8.375	2.66927	3.13756	0.00170359	0.260649
P-nad2-I with NCS-cox3-A with NCS	8.375	2.66927	3.13756	0.00170359	0.260649
nad1-Q with NCS-cox1 with NCS	8.375	2.66927	3.13756	0.00170359	0.260649
F-nad6 with NCS-cox1 with NCS	8.25	2.66927	3.09073	0.00199663	0.305484
S1-N-E with NCS-atp8-atp6 with NCS	8	2.66927	2.99707	0.00272584	0.417054
R-nad3 with NCS-cox1 with NCS	8	2.66927	2.99707	0.00272584	0.417054
L1-rrnS-C with NCS-atp8-atp6 with NCS	7.875	2.66927	2.95025	0.00317522	0.485808
P-nad2-I with NCS-atp8-atp6 with NCS	7.875	2.66927	2.95025	0.00317522	0.485808
W-S2 with NCS-R-nad3 with NCS	7.75	2.66927	2.90342	0.00369116	0.564747
S1-N-E with NCS-K-nad4 with NCS	7.625	2.66927	2.85659	0.00428223	0.655181
W-S2 with NCS-F-nad6 with NCS	7.5	2.66927	2.80976	0.00495789	0.758556
L1-rrnS-C with NCS-K-nad4 with NCS	7.5	2.66927	2.80976	0.00495789	0.758556
P-nad2-I with NCS-K-nad4 with NCS	7.5	2.66927	2.80976	0.00495789	0.758556
W-S2 with NCS-nad1-Q with NCS	7.375	2.66927	2.76293	0.00572854	0.876466
W-S2 with NCS-T-D-H with NCS	1.125	2.66927	0.421464	0.673417	1
W-S2 with NCS-M with NCS	1.25	2.66927	0.468293	0.639575	1
W-S2 with NCS-S1-N-E with NCS	4.25	2.66927	1.5922	0.111341	1
W-S2 with NCS-L1-rrnS-C with NCS	4.375	2.66927	1.63903	0.101208	1
W-S2 with NCS-P-nad2-I with NCS	4.375	2.66927	1.63903	0.101208	1
W-S2 with NCS-G-nad4L-V with NCS	5.625	2.66927	2.10732	0.03509	1
T-D-H with NCS-M with NCS	0.125	2.66927	0.0468293	0.962649	1
T-D-H with NCS-S1-N-E with NCS	3.125	2.66927	1.17073	0.241706	1
T-D-H with NCS-P-nad2-I with NCS	3.25	2.66927	1.21756	0.223391	1
T-D-H with NCS-L1-rrnS-C with NCS	3.25	2.66927	1.21756	0.223391	1
T-D-H with NCS-G-nad4L-V with NCS	4.5	2.66927	1.68585	0.0918238	1
T-D-H with NCS-nad1-Q with NCS	6.25	2.66927	2.34146	0.0192083	1
T-D-H with NCS-F-nad6 with NCS	6.375	2.66927	2.38829	0.0169268	1
T-D-H with NCS-R-nad3 with NCS	6.625	2.66927	2.48195	0.0130665	1
M with NCS-S1-N-E with NCS	-3	2.66927	-1.1239	0.261054	1
M with NCS-P-nad2-I with NCS	-3.125	2.66927	-1.17073	0.241706	1
M with NCS-L1-rrnS-C with NCS	3.125	2.66927	1.17073	0.241706	1
M with NCS-G-nad4L-V with NCS	4.375	2.66927	1.63903	0.101208	1
M with NCS-nad1-Q with NCS	-6.125	2.66927	-2.29464	0.021754	1
M with NCS-F-nad6 with NCS	6.25	2.66927	2.34146	0.0192083	1
M with NCS-R-nad3 with NCS	-6.5	2.66927	-2.43512	0.0148867	1
S1-N-E with NCS-P-nad2-I with NCS	0.125	2.66927	0.0468293	0.962649	1
S1-N-E with NCS-L1-rrnS-C with NCS	0.125	2.66927	0.0468293	0.962649	1
S1-N-E with NCS-G-nad4L-V with NCS	1.375	2.66927	0.515122	0.606468	1
S1-N-E with NCS-nad1-Q with NCS	3.125	2.66927	1.17073	0.241706	1
S1-N-E with NCS-F-nad6 with NCS	3.25	2.66927	1.21756	0.223391	1
S1-N-E with NCS-R-nad3 with NCS	3.5	2.66927	1.31122	0.189783	1
S1-N-E with NCS-nad5 with NCS	6	2.66927	2.24781	0.0245886	1
S1-N-E with NCS-cob with NCS	6.75	2.66927	2.52878	0.0114459	1
P-nad2-I with NCS-nad1-Q with NCS	3	2.66927	1.1239	0.261054	1
P-nad2-I with NCS-R-nad3 with NCS	-3.375	2.66927	-1.26439	0.20609	1
P-nad2-I with NCS-nad5 with NCS	5.875	2.66927	2.20098	0.0277377	1
L1-rrnS-C with NCS-cob with NCS	6.625	2.66927	2.48195	0.0130665	1
P-nad2-I with NCS-cob with NCS	6.625	2.66927	2.48195	0.0130665	1
L1-rrnS-C with NCS-F-nad6 with NCS	3.125	2.66927	1.17073	0.241706	1
P-nad2-I with NCS-F-nad6 with NCS	3.125	2.66927	1.17073	0.241706	1
L1-rrnS-C with NCS-G-nad4L-V with NCS	1.25	2.66927	0.468293	0.639575	1
P-nad2-I with NCS-G-nad4L-V with NCS	1.25	2.66927	0.468293	0.639575	1
L1-rrnS-C with NCS-P-nad2-I with NCS	0	2.66927	0	1	1
L1-rrnS-C with NCS-nad1-Q with NCS	-3	2.66927	-1.1239	0.261054	1
L1-rrnS-C with NCS-R-nad3 with NCS	-3.375	2.66927	-1.26439	0.20609	1
L1-rrnS-C with NCS-nad5 with NCS	-5.875	2.66927	-2.20098	0.0277377	1
G-nad4L-V with NCS-nad1-Q with NCS	-1.75	2.66927	-0.65561	0.512075	1
G-nad4L-V with NCS-F-nad6 with NCS	1.875	2.66927	0.702439	0.482405	1
G-nad4L-V with NCS-R-nad3 with NCS	-2.125	2.66927	-0.796098	0.425975	1
G-nad4L-V with NCS-nad5 with NCS	-4.625	2.66927	-1.73268	0.0831519	1
G-nad4L-V with NCS-cob with NCS	5.375	2.66927	2.01366	0.0440453	1
G-nad4L-V with NCS-K-nad4 with NCS	-6.25	2.66927	-2.34146	0.0192083	1
G-nad4L-V with NCS-atp8-atp6 with NCS	6.625	2.66927	2.48195	0.0130665	1
G-nad4L-V with NCS-cox3-A with NCS	7.125	2.66927	2.66927	0.00760164	1
nad1-Q with NCS-F-nad6 with NCS	0.125	2.66927	0.0468293	0.962649	1
nad1-Q with NCS-R-nad3 with NCS	-0.375	2.66927	-0.140488	0.888275	1
nad1-Q with NCS-nad5 with NCS	-2.875	2.66927	-1.07707	0.281447	1
nad1-Q with NCS-cob with NCS	3.625	2.66927	1.35805	0.174448	1
nad1-Q with NCS-K-nad4 with NCS	4.5	2.66927	1.68585	0.0918238	1
nad1-Q with NCS-atp8-atp6 with NCS	4.875	2.66927	1.82634	0.0677987	1
nad1-Q with NCS-cox3-A with NCS	5.375	2.66927	2.01366	0.0440453	1
nad1-Q with NCS-Y-cox2 with NCS	-6.875	2.66927	-2.57561	0.0100063	1
F-nad6 with NCS-R-nad3 with NCS	-0.25	2.66927	-0.0936586	0.92538	1
F-nad6 with NCS-nad5 with NCS	-2.75	2.66927	-1.03024	0.302895	1
F-nad6 with NCS-cob with NCS	3.5	2.66927	1.31122	0.189783	1
F-nad6 with NCS-K-nad4 with NCS	-4.375	2.66927	-1.63903	0.101208	1
F-nad6 with NCS-atp8-atp6 with NCS	4.75	2.66927	1.77951	0.0751557	1
F-nad6 with NCS-cox3-A with NCS	5.25	2.66927	1.96683	0.0492028	1
F-nad6 with NCS-Y-cox2 with NCS	-6.75	2.66927	-2.52878	0.0114459	1
R-nad3 with NCS-nad5 with NCS	2.5	2.66927	0.936586	0.348972	1
R-nad3 with NCS-cob with NCS	3.25	2.66927	1.21756	0.223391	1
R-nad3 with NCS-K-nad4 with NCS	4.125	2.66927	1.54537	0.122258	1
R-nad3 with NCS-atp8-atp6 with NCS	4.5	2.66927	1.68585	0.0918238	1
R-nad3 with NCS-cox3-A with NCS	5	2.66927	1.87317	0.0610447	1
R-nad3 with NCS-Y-cox2 with NCS	-6.5	2.66927	-2.43512	0.0148867	1
nad5 with NCS-cob with NCS	0.75	2.66927	0.280976	0.778729	1
nad5 with NCS-K-nad4 with NCS	1.625	2.66927	0.608781	0.54267	1
nad5 with NCS-atp8-atp6 with NCS	2	2.66927	0.749269	0.453695	1
nad5 with NCS-cox3-A with NCS	2.5	2.66927	0.936586	0.348972	1
nad5 with NCS-Y-cox2 with NCS	-4	2.66927	-1.49854	0.133994	1
nad5 with NCS-cox1 with NCS	5.5	2.66927	2.06049	0.0393518	1
nad5 with NCS-L2-rrnL with NCS	6.5	2.66927	2.43512	0.0148867	1
cob with NCS-K-nad4 with NCS	-0.875	2.66927	-0.327805	0.743059	1
cob with NCS-atp8-atp6 with NCS	1.25	2.66927	0.468293	0.639575	1
cob with NCS-cox3-A with NCS	-1.75	2.66927	-0.65561	0.512075	1
cob with NCS-Y-cox2 with NCS	-3.25	2.66927	-1.21756	0.223391	1
cob with NCS-cox1 with NCS	-4.75	2.66927	-1.77951	0.0751557	1
cob with NCS-L2-rrnL with NCS	-5.75	2.66927	-2.15415	0.0312286	1
K-nad4 with NCS-atp8-atp6 with NCS	0.375	2.66927	0.140488	0.888275	1
K-nad4 with NCS-cox3-A with NCS	0.875	2.66927	0.327805	0.743059	1
K-nad4 with NCS-Y-cox2 with NCS	-2.375	2.66927	-0.889757	0.373597	1
K-nad4 with NCS-cox1 with NCS	3.875	2.66927	1.45171	0.146583	1
K-nad4 with NCS-L2-rrnL with NCS	-4.875	2.66927	-1.82634	0.0677987	1
atp8-atp6 with NCS-cox3-A with NCS	-0.5	2.66927	-0.187317	0.851412	1
atp8-atp6 with NCS-Y-cox2 with NCS	-2	2.66927	-0.749269	0.453695	1
atp8-atp6 with NCS-cox1 with NCS	-3.5	2.66927	-1.31122	0.189783	1
atp8-atp6 with NCS-L2-rrnL with NCS	-4.5	2.66927	-1.68585	0.0918238	1
cox3-A with NCS-Y-cox2 with NCS	-1.5	2.66927	-0.561951	0.574149	1
cox3-A with NCS-cox1 with NCS	3	2.66927	1.1239	0.261054	1
cox3-A with NCS-L2-rrnL with NCS	-4	2.66927	-1.49854	0.133994	1
Y-cox2 with NCS-cox1 with NCS	1.5	2.66927	0.561951	0.574149	1
Y-cox2 with NCS-L2-rrnL with NCS	2.5	2.66927	0.936586	0.348972	1
cox1 with NCS-L2-rrnL with NCS	-1	2.66927	-0.374634	0.707932	1
Each row tests the null hypothesis that the Sample 1 and Sample 2 distributions are the same. Asymptotic significances (2-sided tests) are displayed. The significance level is .050.
a. Significance values have been adjusted by the Bonferroni correction for multiple tests.
